# Supplementary material for: Combining bioinformatics and machine learning to identify common mechanisms and biomarkers of chronic obstructive pulmonary disease and atrial fibrillation
Source: Front Cardiovasc Med. 2023 Mar 28;10:1121102. doi: 10.3389/fcvm.2023.1121102 (PMC10086368; doi:10.3389/fcvm.2023.1121102)
Supplement: Supplementary file 1 [file Table1.xlsx]

## Sheet: Title page
Combining bioinformatics and machine learning to identify common mechanisms and biomarkers of chronic obstructive pulmonary disease and atrial fibrillation Ziyi Sun1,2*, Jianguo Lin1,3, Tianya Zhang4, Xiaoning Sun1,3, Tianlin Wang1,2, Jinlong Duan1 and Kuiwu Yao1,5# 1 Guang’anmen Hospital, China Academy of Chinese Medical Sciences, Beijing, China, 2 Beijing University of Chinese Medicine, Beijing…

## Sheet: Table S1
Table S1.Gene information in modules closely related to COPD and AF
GSE76925-yellow	GSE79768-blue	GSE79768-pink	GSE79768-turquoise	GSE79768-yellow	Intersecting genes
KIAA1731	CAPN7	FLJ32255	POMC	DGCR8	CSF2RA
CSF2RA	MYO1C	RP11-846E15.2	FCGRT	GRB2	FAM46B
IGLL1	FANCF	RGS10	NOL3	C7orf63	PSPH
LOC653354	CHUK	ICAM4	TAB3	LOC101928111	RHOH
KCNK13	BLZF1	UBASH3A	SCRN3	ERCC4	MLYCD
FAM46B	SCAF8	PSTPIP1	TFDP1	ANAPC4	PBK
PSPH	ZDHHC17	AL928768.3	LOC102606465	LOC80154	CD28
C1orf130	ZNF25	IL12RB1	CTSW	NDUFAF4	DUSP10
RHOH	ZNF628	MLKL	KLHL21	CHRNE	DNAJC3
CASP5	SDCBP	MYO1E	LOC100129129	PPP1R36	KCNJ2
TGFA	HDX	PNOC	SLC22A16	RP11-263K19.4	ESR1
NUCKS1	TSHZ1	GMFG	PRKD2	SNHG12	SAMHD1
SNAPC1	DPP7	MS4A14	LMO1	TIPRL	MPZL2
H6PD	MIR612	ITGAM	SIKE1	LOC100505549	MPEG1
KIAA0319L	ZXDA	CD27	DDX55	ZKSCAN8	FCGR2B
STAR	RP11-1072C15.4	IGKC	AIM2	PACRG	PILRA
FAM127C	ADAM10	C1QTNF9B-AS1	C11orf73	IDH1-AS1	ZNF652
MLYCD	ALDH5A1	C11orf45	LOC100506388	MIRLET7D	SIGLEC7
C14orf153	AC007228.11	SPATA7	PGBD1	PDE3A	CENPN
PBK	TXN	NOP16	AP3B2	SFXN4	LOC100049716
TLR6	SNX22	LRP4	CRYZL1	CBLN3	ITGA8
LOC642732	TMEM55A	TRAF3IP3	VARS2	CEP290	CD300A
LOC100128908	LOC101928784	RUNX3	RGS9BP	LRRC8E	CD3D
DDX54	ZBTB34	FAM26E	TRPC4	KHDC1	ACP5
LOC650580	ECSCR	RPS6KA1	KIAA1324L	ELL	CDK8
ZNF77	ZNF75A	C2orf88	TRNP1	GJC1	ABCG1
LOC647707	YY1	LOC100996385	GOLIM4	FAT3	IL12RB1
LOC100132153	TIGD1	PIM2	CWC22	METTL25	GZMA
LOC100130921	FLJ10038	IGHA1	TMEM260	MCOLN1	RGS18
CD28	AHRR	LOC100505498	LOC283788	SENP1	APOBEC3B
TATDN3	ERVH-1	TIMM8A	MYOM1	TBX20	SIDT1
DUSP10	HNRNPA1P37	IL2RG	FLJ23867	VASP	AIM2
C4BPA	RP11-61L19.3	SDC1	ZC2HC1C	HAND1	SLC22A15
CD33	LOC100287896	SIGLEC7	PCDH12	GUCY1A3	MAD2L1
SHROOM4	PRCC	FAM46C	LOC100130872	SYNJ1	CPAMD8
LOC100128918	AC010524.4	LMO2	PMEPA1	SORBS3	RNASE6
DNAJC3	PARG	IL2RB	PRMT8	TMEM189	LMOD3
LOC255620	S100A11P1	MYO1F	FADS3	ZNF195	GLIPR1
HEXA	RBM38	PPTC7	TUBGCP5	SENP2	FAM65B
FAM86B1	ZYX	CENPE	AK055981	ZNF700	PEBP4
LOC645289	ZNF233	SLAMF8	GUCY1B3	HSPG2	CHRDL2
TAGAP	RBMXL1	SERF1A	FGFBP1	RPH3AL	YAF2
LOC100129269	OR7E104P	SIGLEC16	KLRAP1	MIR1204	BTG2
CYP2C18	FAM114A2	PYCARD	ZNF622	BRD8	MOXD1
KCNJ2	CPOX	SLC9A9	SLC27A3	JAKMIP2	CTSS
ERLIN2	PSRC1	ARRB2	ZDHHC18	LOC101927974	ADAM28
MXRA5	LOC101929122	PTGER2	PDZD2	SAC3D1	FCGR1A
ESR1	CSGALNACT2	LPXN	PKD1L1	WBP11	PLA1A
LOC202227	OR2H2	ST7-AS1	CENPL	SIRPG	IDH1
CRSP6	HSPA4L	TMEM130	ITIH2	FDXR	TREM1
CR1	ELMOD2	TEKT3	ZNF83	THUMPD3-AS1	GK
ACN9	MED28	RB1	ECM2	LUZP1	BST1
LOC100132347	CISD2	NCR3LG1	FKBP1A	C8orf46	ZNF702P
SERPINE2	HEATR5A	PILRA	GSE1	NLE1	SLC22A3
PLLP	WDYHV1	IDO1	CYP20A1	CNTNAP3	SLC25A40
SAMHD1	MAN2B1	GIMAP4	SLC10A1	GPR158	CRCP
MPZL2	GID8	NRROS	LOC101930306	ERCC5	ITK
MPP6	MED23	CXCR6	DPH3	LOC100652770	NPL
LOC100128084	LINC00408	AMICA1	CALR	COX10-AS1	BLZF1
LOC728653	SS18L1	IPCEF1	TCHP	GNB1	FIGF
SPC24	RP11-480D4.6	SASH3	GJA9	LOC642852	SLC10A4
MPEG1	SRBD1	CST7	APLP2	AZIN1	PLTP
FCGR2B	HSD17B11	ARHGAP9	MSH5-SAPCD1	PNO1	IGFBP3
CARD6	TAC3	LOC101930405	MPL	RND2	IP6K3
TMEM189-UBE2V1	CEP19	CD300LF	TRIM23	DR1	CDK2
COX11	LRRCC1	LCK	PPDPF	KCTD20	PHACTR3
LOC152195	TTC39A	KLRC4-KLRK1	LOC283588	SH3D19	BCOR
LOC100134159	MRE11A	TMEM106A	PSMG3-AS1	MED20	HECW2
MTHFSD	ZNF184	SYPL2	NR0B2	ATP6V0A1	GLUL
LOC654260	MICU3	HCK	LOC100128108	PPP1R9B	GOLGA8A
CKAP2L	PER2	VAV1	SORBS1	TFCP2	GPD1
LOC100128288	CAAP1	FOLR2	COL18A1	CHURC1-FNTB	TREM2
PILRA	MMP26	CD3D	C19orf84	ATP6V1E2	KDELR3
MIR1247	CCDC115	LST1	LOC647070	RAB3GAP1	MCAM
C22orf9	CCPG1	PID1	MBNL2	R3HCC1L	HIST1H4H
TMEM110	MOB4	BCL11B	TRIM2	LARS	NAPSB
LOC729173	LZTFL1	RHOH	EPHX2	FBXO16	SHISA2
ZNF652	C9orf91	FYB	LINC01355	LINC00324	CDKAL1
DMRTA1	EXTL2	CTSK	HEXIM2	CLIP1	PACRGL
LIN9	C9orf16	ANPEP	CETN3	ARSG	GPR18
SIGLEC7	ANG	ASH1L-AS1	BIRC5	PEX26	FOLR2
HMBS	UBE2J1	PIR	SLAMF6	CCDC186	MS4A4A
LOC100132167	LDLRAD4	CKLF	EPHA2	EIF4G1	NLRC4
ACSS2	ABCB10	PCOLCE	CNGA1	SOX12	SLAMF8
KIAA0748	SPATA2L	LRMP	OGDHL	LOC154761	MYCT1
LOC654201	IFT22	HAVCR2	PDE7A	LOC283861	ZNF223
CENPN	TSPAN18	CYBA	PIGG	SLC25A37	PNOC
ENTPD3	COMMD2	ARHGAP30	SPATA6	MPHOSPH9	GALNT3
C12orf59	STARD3NL	STMN2	P2RX7	SLC43A3	GZMK
EAF2	TRAPPC3L	FUCA1	GPX7	RP11-97C16.1	CTSK
LOC100049716	ZSWIM6	DUSP14	ZNF148	GALM	ZNF738
VWC2	DPM1	HCST	GOLGA8A	CPED1	BCL11B
EPHB1	LIMS2	HCLS1	IGIP	OLFML2A	CDKN3
C15orf23	ZNF112	PCSK1	LOC101060405	PBXIP1	CEP55
FLJ35390	CD2AP	CASQ1	LOC153684	TST	HEATR3
DTNA	ZNF230	HLA-DMB	SLC35A3	SH3PXD2A	CCL14
ZNF486	MMP15	LY86	PGF	DCAF16	FLNC
FCRLB	RAB4A	P2RY10	TAF1L	NSMAF	PTGR2
KCTD14	TAF3	MAFB	CNBD1	HNRNPR	PAMR1
YRDC	HMGB3	VAMP8	SPATA5L1	SH2B3	ABCG2
MCART1	LOC101928054	ISG20	OR1A1	CDCA7L	ARL4A
DDB1	GNL3	CD53	RBM15	NFS1	TRAT1
EMR4P	CXorf23	NOD2	COA5	LOC90784	OTC
MCHR2	ZNF674-AS1	BBS12	ACLY	GABARAPL1	MMRN1
SDHAF1	RPAIN	ADAP2	DDX3X	SLITRK5	TMEM106A
HSPC268	SRSF11	PIK3CD	KIF26A	KITLG	CLC
CYP39A1	KRBA2	HLA-DRB1	RP11-73M18.8	CSNK2A1	LOX
LOC731954	THG1L	DNASE2B	ATAD1	LRRC69	CXCL10
ITGA8	SIPA1L3	LILRA2	UBE2L6	GALNT14	IL4I1
SNORA29	ZNF529	PRKCB	LINC00162	SH2D3C	IDO1
CHMP6	TCEANC	CCL13	MPZL2	LRRC3B	CD38
WDFY4	WRB	TMC8	GPR107	LOC100129550	OLFM4
CD300A	MSRA	ZNF189	LINC00086	CNOT1	NOV
CD3D	TP53INP2	KIAA0226L	ZBTB20	LEPREL4	PDE1A
POGZ	FAIM	LGMN	SUCLG2	C5orf63	ANKRD22
CACYBP	MICA	RNASE1	LINC00092	ANKRD26	HIST1H2BG
LOC100129674	HIATL1	TACC1	SNX2	LOC100287497	LAIR2
LOH3CR2A	ZDHHC20	HLA-DQB1	NOP2	PAFAH1B1	CD8A
ATP6V0D2	SRSF8	C3AR1	GPRIN3	BC070363	PLA2G7
NID1	TMEM52B	TRAC	DPH6-AS1	SLC44A1	TDO2
PDZK1IP1	CLDND2	MZB1	FAM106A	YBX1	SELL
LOC390660	CLEC14A	SIGLEC1	ERP27	SLC7A6OS	DNASE2B
SLC2A9	EDARADD	CD300A	NEMF	SYTL2	ADORA3
ACP5	NDUFAF7	RYBP	DES	JAK2	CXCR6
KIF16B	EXOC2	IGK	LINC01208	TNFRSF10D	CCL18
LOC645159	FLJ31306	C16orf89	CCDC169	FBXO2	ADAMDEC1
LOC441241	SMPD1	GPR18	METRNL	PCDHB8	CXCR4
SQLE	ELOVL4	CD1C	LINC00487	FANCI	MMP9
CDK8	LGI4	HLA-DPB1	PAN3-AS1	RP11-389C8.2	TNFRSF17
GLCCI1	ZNF891	LOC101929272	C1orf213	DYNC2H1	SCRG1
IGFL3	PSTK	CARD16	ACAD11	PDE8A	HBG1
LOC100130835	RBM7	CD8A	MROH7	ZNF503	HLA-DQB1
C2orf69	LOC101928476	CCR5	PLCD3	CDH5	DEFA1
GSDMC	DEXI	LYN	LOC100287728	ALAD
ATF2	DHFRL1	SLC10A4	MZT2B	USP10
C9orf109	GREB1	HLA-DMA	ATP13A5	MIER3
ABCG1	ANO3	LCP1	MAP7D1	ZNF226
NTN3	APCDD1L	IRF8	LOC340085	ANAPC10
ZNF101	VIPR1	LIPA	GABPB1-AS1	ERBB2
MANSC1	ZFAND1	PLAU	LOC100289097	ETV1
PXMP4	TAPBPL	FAM155B	MTDH	FARP1
IL12RB1	ARHGAP24	AMPD1	PTPRD	PHACTR2
GPAM	STEAP2	TRAC	IQCJ-SCHIP1	ZNF285
LOC646996	TMED7	THEMIS2	FKBP14	ASH1L
FLJ22639	MYO18A	CD44	KLHDC1	F2RL1
PLEKHA6	MAP3K5	CTPS1	WHAMMP2	CTSB
LOC389203	GSG1L	CCR7	MKL2	IPO8
GZMA	HSPA9	FZD10	FAXDC2	CYBB
RGS18	DFFB	SNX10	NR2C1	NMRAL1
PEAR1	RP11-350F4.2	APOBEC3A	LRRC37A2	PCDHGA10
WHAMM	C7orf49	CORO1A	TRA2B	DMRTC1
RAB30	IMPACT	RNASE6	SYNRG	CAMSAP2
C20orf94	ZNF439	LOC100505592	CNTLN	GPHN
PCDHB3	IRS1	FAM212B-AS1	OSBP2	NPIPA5
C8orf45	TRRAP	HPSE	LOC101929552	LOC101930052
MAGT1	DSTNP2	RAC2	POLI	ARF6
LOC729389	NOTCH4	CPVL	C8orf44-SGK3	HIATL2
FEM1B	ZNF552	ARL11	VAMP4	LOC645166
KIAA0408	TLN1	NKG7	CRYZ	KLF15
LOC643011	DERL1	SLAMF7	UAP1L1	RAB6B
LOC643977	CINP	NKX3-1	ZHX2	ZNF462
PLAT	MAP9	CXCL16	DQ597730	GUSBP1
FLJ10246	C1orf109	SIDT1	LOC143188	MAPRE1
FRAT1	SGCE	IFI30	ANP32E	ZNF391
P2RY6	LOC286272	MS4A6A	ZNF37BP	C14orf132
PRKG2	OR2A20P	SH2D1A	MEAF6	GBAP1
LOC392871	KCTD9	GSTT2	CD99	SLC25A36
ALG1	ASMTL-AS1	GIMAP2	ABCC4	RPS6KA3
LOC728411	IFT74	TLR1	RP11-319G9.3	GTF2I
APOBEC3B	ZNF383	IL10RA	SKIL	GDPGP1
SLC45A3	WDR52	PTPN22	KRTAP10-12	PICALM
NXNL1	SMNDC1	TRIM22	SCN5A	SAE1
SIDT1	ZNF547	IQGAP2	TAP2	UBE2S
HSD17B7	RNF144A-AS1	DENND2D	OIP5	TNFSF13
LOC729120	RINT1	CD38	ZNF177	KMT2E
RAE1	LRP10	CYTIP	FAM122A	C11orf52
AIM2	DDX26B	THEMIS	FGFBP3	ZNF317
FLJ44124	XPR1	CKAP2	CCND1	TSTD1
SLC22A15	VAT1	CD2	SLC12A5	CLINT1
PNMA3	NOVA1	TYROBP	SRGAP2	ELK3
CDKN2C	HIST1H2AG	LOC100505874	CYP3A4	MST1
KAZALD1	ATN1	EOMES	LOC100652911	LOC100506014
PIGX	NBPF20	CD37	ASB9	VCL
MGST1	HIAT1	ITGB2	ANKRD9	LAMTOR5-AS1
KCNK3	VPS13C	PTGFR	AVPI1	PNPLA8
LOC729348	ZNF626	MS4A1	GLT8D2	CHMP4B
MAD2L1	FNBP1L	ITGAL	FRMD4B	PRPF6
KYNU	ANAPC7	HGF	IL4I1	SERPINE1
TMEM37	LRRC32	NLRC4	SNX7	TRPM7
AKNAD1	TOX4	SLC38A6	ABCC6	ZFR
COX6BP1	STXBP5	SLFN13	NEK7	LOC100499489
LOC727913	AP3S1	GZMK	NFIB	LOC642236
CPAMD8	TMEM133	CCR1	SELO	YARS
LOC400506	NHLRC3	CSF2RB	ABHD14A-ACY1	PACSIN2
EIF2AK4	ARAP3	TFEC	EPHA5-AS1	SLC12A2
RNASE6	COX10-AS1	CTSS	HIST1H2BD	OSBPL6
ZNF785	C5orf51	TRAT1	MIR6513	MLH3
GOLSYN	TCEB1	IGLV4-60	NMNAT2	FAM129A
SIGLEC9	RAB4B	HLA-DPA1	LOC100288778	PTPN14
PRSS16	TRMT13	VMO1	COMMD8	ZNF117
SIGLEC8	PNPLA6	LY96	PON3	RRAGB
THYN1	MMRN2	DOCK8	LOC153682	MPHOSPH8
CIITA	ALAS1	CD14	TMEM17	MAP7D2
MBD4	RIMKLB	CD48	SLC25A34	HSPE1-MOB4
GGTL3	ERO1L	EVI2A	BORA	MID1IP1
LMOD3	AF001548.5	GUSBP11	FUT11	CRKL
ADPRHL1	AK023627	HPGDS	AMD1	UBXN10-AS1
FLJ25363	SYNE1	TRBC1	PLAA	ARL4A
UCA1	GYS1	CLEC4A	LINC00965	ANO1
AOAH	MAPT	FCN1	KCNA2	ELMO1
HLA-DQA1	GRINA	SERPINA1	LOC285556	SLC25A27
SCNN1G	C1orf85	PCDH18	ACP5	IGHV3-73
LRRC25	ZNF665	LCP2	CDNF	OTC
GM2A	CBWD1	LAPTM5	RSL24D1	ARL6IP5
TMEM176B	HCG4	FCER1G	DYNC2LI1	DAPK3
DEPDC6	PMVK	EVI2B	PRKCDBP	PHOSPHO2
GLIPR1	CXorf38	TNFSF13B	AF086126	AKIRIN1
C1orf210	USP44	NAPSB	BFSP1	LOC100996732
LOC100133019	TOLLIP-AS1	MPEG1	LOC101928625	BC065766
GALNT5	UPF2	CD52	RDH5	SLC22A15
FAM65B	MTMR4	DACT1	MSL1	SLC25A40
RAB9B	SETD5	LOC101928429	LGALS3BP	EXPH5
LYST	SMARCA2	HMOX1	KRBA1	VTA1
DLX5	BBS7	HRH1	METTL8	ZNF675
LOC653337	APTR	CAPG	GPR116	H2BFXP
LOC100133583	SEPHS1	TREM2	GLIPR1	CDC20
PEBP4	RASIP1	SOX9-AS1	MIR186	MIA3
ELMO2	ASPG	CCL5	DDX19B	GPR124
C6orf162	LOC101929880	CRTAM	NLRC5	MLLT10
ZNF14	C1orf216	TNFSF10	SOCS4	LDLR
LOC642161	ZNF26	GPR65	ARL4D	ZNF649
LRRC37B2	GUSBP1	HLA-DRA	PANK1	ZFAND2A
ULBP2	SPA17	NCF2	ADPRM	TMEM259
CHRDL2	CBFB	IGSF6	LOC101929549	TSPAN7
UPLP	PDE6D	CMA1	TGFBR1	LYPLA1
CLEC4D	SIGLEC15	SERTAD4	ATP6V1C1	LOC101929497
KCNQ1	SPDL1	BMS1P20	RP11-506O24.2	ZNF43
LOC202781	LCOR	CASP1	KIF3B	SPRYD7
GALNT13	SGK494	GZMA	ARHGAP26	BCO2
RNASE3	NUTF2	IGLJ3	STAB2	PAK2
KLRG1	EIF3C	ADAM28	CXXC4	KIF3A
C18orf26	DZIP3	IGLC1	HOXD-AS2	DEGS1
YAF2	GATAD2A	KLRB1	EIF2AK2	FAM49A
FHL2	ARHGEF37	LINC01094	OSBPL3	MAPRE2
FMO5	DTD2	NPL	CHKA	AGGF1
LOC728711	ADSS	CXCL12	NT5C3A	SHCBP1
BTG2	MED7	IP6K3	LOC100507642	ABHD17B
KAAG1	ANKRD44	GPR171	CFHR2	RNF115
LOC647389	FOXK1	ITK	ZNF141	DNAJA2
LOC648226	FAM201A	CXCL13	CCDC170	OR7E37P
MOXD1	AF075036	ADAMDEC1	CALHM2	PSENEN
ALPP	SNHG1	CCR2	VPS8	OSGEPL1
ARHGEF16	XRN1	GABBR1	BBS5	CTD-2124B8.2
CTSS	CREB3L1	FCGR1B	MANEA	PPAP2A
LOC649604	LBR	FCGR1A	RNF19B	RHEB
POU6F1	CABLES2	BLNK	DHTKD1	CIB2
LOC653086	LUC7L3	CD69	EMC3	HSPD1
ADAM28	PLEKHA3	C16orf54	LINC01220	NUDT2
FCGR1A	RBPMS2	LOC100293211	GML	LSM12
PLA1A	BAGE2	CCL19	NAPB	LYAR
ICA1	LOC102725017	PLA2G7	TRIM45	ADCY1
IDH1	SEC61G	CXCL10	AAED1	LINC00266-1
TREM1	ERGIC2	AC128677.4	MROH2A	LRRN4CL
LOC643453	GLOD4	IGLL5	EFCAB7	ACBD5
APOB48R	LOC286052	TLR7	RNF139-AS1	NDFIP2
LGI2	C2CD5	CXCL11	ACTN4	DLAT
GPNMB	MALL	UTS2	PRR12	PRDM2
GK	FGFR1OP	CCL18	DSN1	NR1D1
CSTA	ASMTL	MNDA	USP45	TM7SF3
LOC100133298	SERINC5	CCL8	LINGO1	VSNL1
ZNF93	ZNF426	IGLL3P	GPD1	ZNF431
RPL29	FMR1	FCGBP	RP5-1065J22.8	CREBL2
BST1	GAN	IGLJ3	USP18	RP11-379H18.1
ZNF702P	FAM171B	CD28	RAB8A	DDB2
LPAR5	KIF15	TNFRSF17	DUSP10	ALDH1A2
LOC728052	H2AFJ	CXCL9	LOC101929787	FECH
FLJ11292	METTL2A	MUM1L1	NMI	ZNF532
SH3BP2	OAZ2	IGK	TTF1	LPIN1
LOC100132727	CRCP	IGKV1OR2-108	C20orf203	GPR1
SLC22A3	RMI1	IGLV1-44	C15orf52	CAV2
LOC100128062	KDM1B	abParts	NME1	ATP2B4
PRF1	ORAI2	IGKV1-37	BCL2L15	LANCL1
TDRD1	SEMA3G	IGLC1	AB074162	RP11-96D1.11
PLAUR	LMBRD2	IGJ	BSPRY	SZRD1
SLC25A40	TMEM170A	IGKV1-17	APLP1	CTSO
DMC1	FBXO3	IGHG1	ASB12	HTATSF1
DKFZp434K191	RASSF3	IGHM	PRKX	CALU
CRCP	ADRB2		ADIPOR1	SOWAHC
ITK	CDC14B		MUC1	APPL2
LOC646043	ABCA9		BRD2	MARCKSL1
LOC100130516	LOC102724387		ICMT	EFHC1
LOC646123	TMEM5		QSOX1	FERMT2
LOC653157	SSR1		RIT1	KIAA0040
NPL	KLHDC3		CC2D2B	RP11-382B18.4
KIRREL	EAPP		CLEC18A	HIST1H2BC
LOC728744	PLAGL1		PRORSD1P	CDS2
BLZF1	C2orf76		CSF1	CLCN3
LOC646576	LOC646214		ANKRD46	CSNK2A1
FIGF	EDEM1		TYMP	TUG1
LOC92497	RP11-119F7.5		LOC439911	RAD21
CLIC5	ZNF670		C1orf112	NIPBL
LOC100134587	LSM1		HSD17B8	APH1A
TNFAIP8L2	SLC25A17		ANKRD10	RBAK
UBL7	RBM4		ARHGAP23	CFLAR
SLC10A4	WNT2		CPAMD8	CREBRF
LOC100131850	BBS10		TBPL1	AX747826
CD163	CYP46A1		SUMO4	TPR
KCTD7	MICA		CKAP4	RPS6KA2
PTGIS	NMRK2		DOK5	DDA1
LOC645969	HECW2		CDC14A	ARHGEF5
MYO3B	DCXR		RAB18	SMEK1
FCAR	MBOAT1		ARL2BP	LRRC28
PIP5K2B	MFSD8		ISOC1	NR1D2
LOC100129165	KRBOX4		IFI35	LARP4
PLTP	TET1		MAMLD1	GADD45A
IGFBP3	UPF3B		PYROXD2	LINC00957
SLCO4C1	GATS		C1QTNF1-AS1	LOC728819
EDN1	FXYD6		CTSD	RIIAD1
CMKLR1	BC062753		GPR52	ARHGEF28
FAM175A	IL17C		KLHL5	CCDC153
RSPO3	ARMCX4		VWDE	BLOC1S5
LOC100128126	STXBP4		FAM134C	SLC25A45
RPL8	WDSUB1		TVP23A	PPARA
LOC441066	REV3L		NUP62CL	LACC1
IGSF21	TCEAL1		CEP170	PDLIM3
PEMT	DMXL2		BTBD11	OCIAD1
ARP11	HOXC6		MCM8	RDH13
IP6K3	ABCA5		PTGES3L	ALKBH5
FAIM3	CCDC142		GCAT	MEIS1
CDK2	STAG1		LDB3	DDR2
LAX1	KLHL2		HMGB1P4	OSGIN2
LOC647834	LINC01420		CHST9	SENP3
PHACTR3	PGM3		DCUN1D4	PSMD10
CEP27	CD248		KCNN3	GUF1
C18orf1	SGCA		DCLRE1C	ASCC1
HEXDC	SLC6A8		GNLY	SRPR
BCOR	UBL3		RTN3	WARS
LAMA2	PPIP5K2		GPC4	FLJ12120
TNFSF8	WDR89		B4GALT6	GLIDR
ADAM23	C1orf56		ROR1	ZNF252P
NUBPL	ZMYM1		PPIF	ZFYVE21
HECTD2	LOC101929336		ATG10	EPRS
CD226	PLBD2		ARFGAP3	GLIDR
CXCR3	CASC1		CTC-444N24.11	B3GALNT2
GZMM	EAF1		GUSBP4	CLDN10
TMEM20	SMIM17		NUF2	ZWINT
FBLN7	CHEK2		BC048103	ZBTB38
SUSD3	CDKN1B		LOC101929112	CTNND1
UTS2D	ANXA7		CELSR2	SF3B1
SYT15	DLC1		ZNF582-AS1	YAF2
DLGAP5	KBTBD3		DLG2	SPIRE1
FBXO32	SRL		FAM115A	LOC101927382
C14orf82	IGFBP5		C12orf5	AKAP6
LOC644284	ADCY4		CCDC82	RNF14
SLC5A8	L3MBTL3		CUL4B	CALM1
SRPX2	RP11-38P22.2		TP53TG3	MRPL42
PHEX	KLHL32		CORO2B	MSANTD4
SPTLC3	LINC01184		OR7E14P	GNA11
VSIG4	GSAP		AC092620.2	CHRM2
CCL23	ERF		RP11-1152H14.1	GDE1
RAXL1	SCARNA15		ZNF420	ZNF638
RANBP3L	IRF2BP2		PARVA	KIAA0430
PLA2G1B	CMTR2		PXN-AS1	TOMM22
HECW2	ERCC6		FLNC	KCNE3
PDZRN4	GABPB1		PLCZ1	BVES
RNY4	RSF1		VWA3A	ARRDC4
GFI1	CDK18		ISLR	LOC101927933
GLUL	YIPF4		STAU2	HRCT1
RORB	KIAA1551		GEMIN7	STK38
ZNF716	TARSL2		YLPM1	CAPRIN1
FAM153B	SCML1		RGS3	BCL2L1
CD3G	LCA5		SPEF2	PDIA3
CCR6	GNPNAT1		ADAM33	SBDS
GOLGA8A	ZNF571		FAM65B	CCT2
LOC652815	IL15		SLC2A12	GATA4
GPD1	DYX1C1		EIF5B	DPT
AMMECR1	MZT1		DPY30	MAPK1IP1L
LOC100130764	GCFC2		PGK1	LINC01354
TREM2	NRBF2		ANXA13	ID1
RHBDL2	TCF12		TRIM34	ZNF566
LOC730413	SCP2		ERP29	SEC14L1
LOC100132391	CNOT11		AGAP4	TAF1A-AS1
KDELR3	ODF2L		ABCA11P	KREMEN1
SCARNA9	OSTM1		CENPBD1P1	GABPA
MCAM	ACTR6		SC5D	SLCO2B1
RASD1	SGIP1		CHSY3	BNIP3
LQK1	LAMTOR3		ANXA4	FAM175B
HIST1H4H	PCDHB5		TOX2	NAV2
GLRB	AK025117		NXN	SNX19
FREM1	ITGA5		LEAP2	PPM1L
FKBP5	SIRT1		LOC646903	EPC1
LOC100133609	LSM5		TMTC4	SNCAIP
RAPH1	SYCP2		PITPNA-AS1	ARNT2
C3orf50	ETNK1		HPYR1	CDKN3
MGC5457	PARVB		CD200R1	MMP16
LOC642606	CTBP1-AS2		PRMT3	PROX1
MOGAT1	TULP4		RP11-403P17.3	SOX7
CXCR1	MAPK1		ZNF273	MAP4
LOC728105	H3F3A		PRRG1	TGFBR3
PLIN5	YES1		PDLIM2	COPG2IT1
ZNF786	RP4-575N6.5		DACT3	PEA15
LOC100130332	RP11-111J6.2		RABEP1	FBXO8
LOC100127975	KDSR		HIBADH	STX16
NAPSB	C8orf37		TIMM17A	ZNF207
COL29A1	OTUD6B		MYCT1	GANAB
SMOC2	ALKBH8		LOC728061	TMEM71
SULF1	CCNJ		GAREM	KRT14
GATM	KDELC2		GLIS2	RASSF5
CATSPER2	PRKDC		MGAM	LOC100233156
GTSF1	SYNJ2BP		ARHGEF15	MCC
AMPH	GTF2H5		ZNF597	CTD-2292M16.8
AFF3	C16orf52		BEX4	CYP1B1
LOC645452	HAUS6		BACH2	COMMD10
BPI	MLYCD		STC2	ASAH1
LOC100133516	KANSL1-AS1		FMNL2	UTRN
LOC650346	LOC339803		TRAK2	IFIT2
SOX9	ZDHHC21		SULT1A2	BC015774
IL2RA	GFOD1		LTBP4	YWHAH
LOC388524	UFM1		PLEKHA5	GNS
LOC643831	RRN3		C1orf100	RAB37
PRO1853	GORAB		COL14A1	KCNE4
LOC100132428	MAPK12		SEC63	TLR4
CLEC10A	EIF5A2		LOC101060179	DCTN4
CCDC125	BAZ2B		IFITM1	ITGB3BP
ALS2CR14	TRPS1		RARB	ZNF780A
LOC648059	TMEM237		ZAK	SH3BGRL
TARP	PVRL3		PTTG1	RP11-539L10.3
TBX4	SLITRK4		SLC25A21	PLA2G12B
SHISA2	PRR32		C3orf80	MYADM
CPXM1	TRIM78P		GBP5	CFH
TMEM191A	ABLIM3		DOCK1	C4orf48
MMP2	BRD4		ZCCHC10	PIK3AP1
LOC441032	TCERG1		CYB5R2	RALYL
Septin 3	TASP1		G3BP1	GALNT4
LOC643272	DDI2		NAA16	RAB1A
ASAP1IT1	HNRNPA1		ALPK2	MPDZ
LOC100132060	CEP192		FOXM1	USP28
MGC12760	SMS		HERC3	NINL
CDKAL1	COQ2		HHATL	NEK3
FLJ44054	RYK		CAB39L	SPATA1
PPM1K	TGS1		POTEKP	PPP1R3C
TLR8	TCAIM		GJA4	POPDC3
LAIR1	MPHOSPH6		FLJ42627	B4GALT5
CCL21	MPV17L		TSN	KCTD12
LOC100130701	LOC101928143		LIN7C	CCDC110
PACRGL	GART		PTDSS1	CDC27
MGC39900	MYOCD		RBM11	TAF1D
GPR18	MMP12		RAPGEF3	MCL1
FOLR2	MSANTD3-TMEFF1		LINC00476	TPP1
LRP2	BCL2L2-PABPN1		COL23A1	HMGB1
MS4A4A	LINC00515		LOC284926	JUND
LOC730176	HIST1H2AC		KIF4A	SYPL1
DMPK	TNNT3		LOC101927943	HINT3
LOC401623	IRAK1BP1		GATSL2	PDK1
C9orf130	MIR6125		MBNL1-AS1	FBLN5
LOC644642	HMGB2		FASTKD2	UBE2N
LOC100129094	UBR5		GALNT18	TAGLN
LOC646547	PGAP1		MIR636	C3orf17
LOC100131835	PCGF5		SNX4	TMEM245
LOC728903	CDKN2AIP		DUS4L	DPYSL3
NLRC4	OPN3		SLC22A18	ASAP1
CD300C	LOC100996517		ACCS	METTL7A
ZNF860	ANKRD23		REST	CDK17
FLJ35880	THAP1		RASGEF1A	LOC102724356
THBS2	PSMD5		ZNF503-AS1	LOC101930415
LCAT	ZNF708		HOMER2	SLC30A5
CHRM3	CEP85L		PLCB1	BHMT2
LOC729417	CTD-2528L19.6		LOC101927166	PDCD1LG2
SLAMF8	LPP-AS2		EGLN1	PLCXD1
SGCD	MORC3		RP11-111M22.4	LIMCH1
CD84	NUP160		PRPS1	ENTPD1
LOC100130053	USP8		PMPCB	RNFT1
PATE2	ADAM19		ACVR1	ZNF655
MYCT1	SMARCD3		CD58	LXN
NLRP12	LINC01003		CCNB2	UBE4B
LOC100134868	UFL1		SNRNP48	YIPF5
PRELP	AKAP11		TUSC3	FAM101B
ZNF223	TAGLN2		HOXB-AS1	FRYL
LOC644250	VWA8		SH3BGRL3	RRM1
CDCP1	MIER1		CA14	DEDD
LOC646897	CD302		SLC9B2	MIPEPP3
GPR109A	LRCH2		NAP1L5	VPS13B
CD3E	ARL1		HEG1	M6PR
LOC255167	AL832909		ENPP4	C16orf72
CLEC5A	ZNF322		SMIM8	CYP4X1
TM4SF18	PDGFA		LOC101927067	ABCG2
PRR15L	APIP		STX7	AKAP13
KLHL6	TUBE1		ID3	AKIRIN2
PER1	FGF14-AS2		NR1H3	RGCC
LOC400986	ZNF280C		NUDT4	RIOK3
FLJ32310	PM20D2		BC041025	CCDC3
LOC100133950	SHPRH		PPWD1	DYNLRB2
ZNF215	AK9		LOC101930578	HIST1H2BG
ENPP3	RP11-255C15.4		OGFRL1	SPATS2L
PNOC	EP300		LOC100505812	CFL1
LOC401098	MSANTD2		CACNA1D	BAG2
CDC45L	TTC30A		ASB1	CACNB2
PTPLAD2	RABL2A		STS	CNN1
GALNT3	BAG4		GPR137B	RPAP3
GOLGA9P	RBM12B		C7orf55	XPO7
MOCOS	RP11-395B7.7		SDE2	KDM6A
LOC644949	ARIH2OS		NCOA1	SLC29A1
LOC649639	LINC00491		CCDC113	CENPU
GZMK	MAT2B		EBF2	RHOBTB3
CTSK	CKMT2-AS1		SLC35E1	HMMR
TFCP2L1	ZMYM6		DENND5A	DIP2C
RASGRF1	SLC39A10		RNF180	ARPP19
SH3PXD2B	LOC101060275		ANTXR1	ITGA8
ZNF738	ZNF567		CASP12	HECTD1
EBI3	SHOC2		FAM20C	SAR1B
BCL11B	TDRD6		LINC00086	CD93
CDKN3	ESR1		DLEU2	SNORD3A
IL18RAP	FADS1		PAK6	PIK3R1
CHST13	TMEM256		ESF1	TPD52
BHLHE22	YTHDC1		ARHGAP11B	NLGN4X
SPINT3	TAF5		RCN2	COL21A1
MPZL1	ZDHHC15		CBR3	RP11-399E6.1
SIGLEC10	CXorf24		SYNGR3	FGF9
HOPX	SLC25A23		SET	FBXO38
LOC100130604	CENPC		PARP12	ASPH
PGC	PELI2		RPUSD4	TBX3
CEP55	DNAJC12		SCN1B	FGF14
MS4A3	ETAA1		VEZF1	FLOT1
LOC100129211	RP11-819C21.1		SERTAD3	PSD3
LOC100132526	CEP57L1		DLD	ETS1
GPR109B	LOC728730		NUS1	BEX5
LOC644852	RRP15		THBS3	SRGN
GLDC	ZEB1-AS1		LOC100286925	CYB5R3
FAM40B	TICAM2		PACRGL	P4HB
HEATR3	WDFY1		LMOD3	MEF2C
ADK	EPT1		RP11-690I21.2	HSPB6
CCL14	PRIM2		DPY19L4	LOC100190986
FLJ13197	DBR1		LOC101927365	KCNN2
SMPDL3B	WDR78		LINC00472	NASP
PCDHB19P	PEG3		ZCCHC7	ANGPTL7
FLJ45256	GALNT3		PTEN	SMC2
LOC440704	BID		BC069739	PMP2
FLJ45337	MCAM		RPA3OS	LAMP1
SSTR2	FIGNL1		SRSF3	CLIC2
BEND6	SLC4A4		PRKY	FUT8
ABL1	ZNF326		TIFA	STIP1
STAP1	NEK5		REPS2	PIK3C2A
DDX6	CTTNBP2		CYP4F12	ARFIP1
LOC646082	ZNF404		PLS3	BHLHE40
LOC648509	OXR1		HEATR3	CDC5L
SLC2A5	UBTD2		PCDHB4	SULT1C4
GATA5	XPOT		AR	FCGR3B
CD79B	RBM43		FPR2	ID2
CD96	GAS2		VEGFA	HIPK3
FLNC	C6orf62		LOC100289230	HADHA
CTSL2	SLAIN1		CDK9	KCNK17
TMEM27	NHLRC2		ZFY-AS1	SDPR
CCL15	PDGFD		CLDND1	IDH3A
LOC728485	PIGN		S1PR1	ALYREF
LOC401717	GOLGA5		RNF41	ALDH1A2
LOC440157	HMGCR		ZMYND8	HCN1
PTGER1	COG6		RAMP1	PDLIM5
PVRIG	ZNF518A		RP11-488L18.10	FCGR2B
PTGR2	GOLPH3		TMEM246	GNA13
F11	IMPA1		UBE2QL1	USO1
PAMR1	HERPUD2		CNST	KLHL7
LOC391169	HYAL2		ADCK3	FHL1
LOC654053	SPATA5		SUSD2	C5orf22
LOC641700	PNPT1		LOC101928635	RHOA
AK2P2	TVP23B		POT1	GDI2
C9orf72	ARL6IP6		AK090844	PTGS1
MGC87042	SLC18B1		THAP9	IL20RA
M160	ARL13B		LTBP1	GNAL
CCL24	BBX		LOC101927609	SYNPR
DARC	LINC00662		HAUS2	FCGR2C
CD1A	RP11-247L20.4		AK5	SNX13
MIR155HG	RUFY3		RP1-58B11.1	CRTAP
ABCG2	DKFZP434I0714		APOL4	NMD3
PLXNA4	ACAP2		SEPSECS	BTG2
DRD3	COX16		SSFA2	FXR1
ARL4A	LOC100996756		COL8A2	CLLU1
TRAT1	HNRNPH2		ZNF41	RRAD
LOC100134728	MBIP		HTRA3	TAB2
WBSCR19	TMEM68		LAIR2	RHOB
LOC100130353	CHD2		LINC00883	JAK1
MAP1LC3C	NAP1L2		ALDH2	UHMK1
SPOCK1	AEBP2		LOC100507477	ZNF160
FLJ46309	NRIP1		AX746903	GOLGA7
LOC100132774	LOC100996717		KCNS1	ABRA
CAMK1G	LOC100507459		NTPCR	EDNRA
SMCR5	MFN1		TMEM140	MSR1
CA1	IGFBPL1		KGFLP2	DSG2
LOC100132585	BOD1L1		FITM2	CHRNA3
CD209	KLHL13		FXYD5	F5
THBS4	CEBPZOS		C19orf26	RAB5A
MPO	RPN1		RP11-554J4.1	PTBP2
PTN	RLN2		KDELR3	SCYL2
LOC100129055	FZD2		SLC8A1-AS1	CDK8
MIR30C2	FAM20B		NPW	MBNL1
OTC	TRIM33		RAB32	PTP4A1
ODAM	CHORDC1		KCTD21	TTC3
RNF213	ABHD3		TMEM65	CPLX1
LOC730060	TNKS2		ZMYND12	TMEM230
HPR	ZBED4		RNF166	SLC39A6
FAP	HEATR5B		CAMTA1	BRCC3
CTLA4	THNSL2		DNAJC6	RNF146
MMRN1	SRD5A1		LOC101927458	FPR3
TMEM106A	PAXIP1-AS1		LOC285074	B3GNT2
CLC	ENPP5		PPP6R2	PCYOX1
LOC731789	MITD1		TUBA4A	TGFBR2
PLA2G2D	ALG10		CHKB-CPT1B	FGF1
LOC286002	FAM133B		GATAD1	CD46
LOX	ZNRF2		DNAJC10	FAM63B
TEX14	EIF1AX		SLC20A2	RHOJ
LOC100128274	SPTAN1		EID2B	NEGR1
LTB	SLC4A3		ZWILCH	DBT
LOC648852	SRD5A3		RPL23AP32	SPIN1
CT45A5	EZH2		EFHD1	SLC6A6
CD40LG	ARGLU1		SUPT20H	TSC22D3
GRM8	GOLGA6L4		ATP6V1G1	SOS2
CYP3A5	TMEM128		LOC100507557	FBN1
CXCL10	RHNO1		DNAL1	UNC5B-AS1
LOC646588	MDM1		COG5	CFC1
FLJ36131	ARIH1		MYH9	KLF7
LOC645863	USP32P2		SULF2	MYOT
ALOX15B	ECM1		C8orf59	ENG
TOP2A	SNX30		INPP4A	NUMA1
IL4I1	MOB1A		FSCN1	CCDC58
IDO1	RWDD3		CHAC2	FCN3
LOC646100	ARL6IP1		DAPP1	ANGPT2
FAM150A	THAP2		LTBP3	NIPSNAP3B
CD163L1	SOCS6		WDR63	PDP1
GPR128	SPRED1		SHISA2	NPY6R
LOC100128460	TTC30B		LINC01140	MFSD6
CD38	ANKRD13C		SSX2IP	ACTA2
LOC653829	CTBS		STAG3L3	TNFRSF19
LOC728452	ZNF680		STRADB	RDX
LOC100129502	PDCL3		CDH2	FH
OLFM4	ZNF267		CPNE8	ZNF146
LOC100128098	UCP2		STAMBPL1	NEDD1
SNAP25	MYO18B		BST1	CALCRL
SNORD69	LOC283278		TMEM50B	ABCD3
LOC653600	VPS41		IFITM1	ZNF711
NOV	G3BP2		ROBO3	ZFP36L2
KIAA0492	C9orf41		PTBP3	ARHGAP5
LOC728310	C11orf70		ZNF264	GEM
PDE1A	FAM91A1		BTNL8	QKI
ANKRD22	METTL14		PLXDC1	LAPTM4B
SLAMF1	BIRC6		MVP	MTUS1
C1orf186	KIAA1715		KLHL4	ATP6V1A
GPR120	PRC1		LOC100049716	TXNIP
ZNF600	LINC01186		KIAA1755	ZNF644
LOC648921	RRM2B		KIF11	YWHAE
LOC100134053	HSF2		LOC100129973	ASB11
COL1A1	TMEM14A		CLDN15	KLF4
USP49	ABCB4		NEXN	CCDC169-SOHLH2
CD5	CRLF3		FAM185A	ZNF385B
LOC401622	TRUB1		SETBP1	EZR
LOC642131	CCDC117		HOMER1	ITGB1
HIST1H2BG	OLFML3		CCL28	TTC37
CALD1	ABCB1		NUS1	SOX17
ORM1	HRC		OTUD1	EPB41L2
LAIR2	XIRP1		SALL2	FGFBP2
S100A3	CORO1C		ILF3-AS1	PPBP
WISP1	KIAA1107		PALM	CPNE4
CSF2	LOC101060691		ACAN	MATR3
LOC100130276	ANKRD22		CHMP1B	LINC00702
ADCYAP1	NT5E		ZNF702P	ARL4C
KIAA1199	FAT4		SMIM1	CLIC4
FLJ34047	IKBIP		CYP2J2	INPP5A
LOC389765	SEC62		DCLK1	NEB
MIR2116	TTC33		MIB2	BEX2
ELANE	C6orf211		ZNF594	MMP1
CILP	NFASC		SENP8	PDE1A
CD8A	MPP5		LINC00310	CDH19
LOC100131786	TNNI3K		IMMP1L	COL4A4
DEFA4	HYAL1		GALNT16	ADAM9
LRRC31	LOC101927027		FBXO11	SCOC
LOC643882	SPRTN		RPL31	CPNE3
TIMD4	LINC00865		FBXO9	COL6A6
LOC100131718	FAM102B		ANGPTL4	LINC00657
TRQ1	CEP57		KRTAP4-12	GBP3
RAX2	C3orf33		BRWD1	LOC100996668
ZNF812	AKAP7		ZNF721	EXOC5
TIMP4	NFYB		HNRNPDL	SP1
HTR2B	ZNF204P		XRCC4	YTHDF3
PLA2G7	ARHGAP6		CD1D	SOCS2
LOC100131989	CDK5R1		LOC283070	CTDSPL2
CD79A	NIPSNAP3A		ZNF883	TRDN
TDO2	SLFN5		SMC4	RGS5
ORM2	FBXO5		UBE2G1	ANKRD1
SELL	RP11-250B2.6		RGS7BP	HSP90AB1
LOC730990	KLHL20		TOB2	NAB1
BAAT	FAM76B		CNOT8	TMEM182
ZFP42	SHC4		PITHD1	DNAJA4
TLR10	TWIST1		MTFP1	FAM198B
DMRT2	IFNGR1		RAB8B	CTNNA1
DNASE2B	LIMS3		QRSL1	C1S
ADORA3	ZBTB10		PSMB8-AS1	ZNF880
ERAP2	C4orf33		LOC101929118	TCEAL2
LOC652126	TMEM87B		GPR82	HBA1
SFRP1	TMEM170B		RP11-196G18.23	LOC101927667
LOC652493	TRIM61		NUDT4	NRAP
PI15	NAF1		PTEN	OSBPL8
CXCR6	LOC283357		ZNF253	MYL3
ERGIC1	KIAA1586		CDC42SE1	ACBD3
LOC642113	INTS2		UBXN7-AS1	DEFA1
CYTL1	HCCS		JMJD1C	FCGR3A
C6orf105	AS3MT		ZNF763	LOC101930048
NPTX2	AHR		PET112	LYZ
CCL18	PRTFDC1		STIM2
HP	SLC25A20		SPG20
HBM	TXNDC16		UBE2D1
XAGE1B	MLPH		RP11-747H7.3
CTSG	TRMT11		CARD8
CORIN	RAP2B		HSD17B7P2
ADAMDEC1	EIF2AK3		AGPAT9
FGA	TM7SF2		DOK7
CHRNA1	MOB1B		FZD3
CXCR4	RBBP5		CXADR
TM7SF4	C12orf79		FAM69C
CLECL1	ZC3H12D		HCG8
LOC647450	CPEB2		SLC33A1
FNDC1	RAD52		ZFX
CCL17	DOK6		DKFZP586I1420
LOC649841	LY6K		SFPQ
SPP1	PDE12		CTC-338M12.4
TUBB3	RP5-1074L1.4		GPD2
MMP9	LOC285147		UBE2T
SPINK1	ZFAND4		LOC100996782
GREM1	CDK1		BC017988
LOC649210	OSBPL11		TANK
HBD	NHS		DDX59
XAGE1A	AASDHPPT		G2E3
USMG5	CTB-31O20.2		STAT1
LOC649923	TNFAIP8		CDC37L1
LOC100131845	MDFIC		CYFIP2
TNFRSF17	DCK		SYNPO
PLA2G2A	WDR44		CDK2
FGG	USP6NL		ELF1
SCRG1	PCF11		BBS1
COL10A1	FAM72A		HSPA12B
LOC652775	GEMIN2		TRIB2
HBG2	ZNF826P		RP11-486G15.2
DEFA1B	C17orf75		SAFB
LOC652102	RNASE2		KRBOX4
DEFA3	CTC-523E23.1		TWISTNB
HBG1	PIAS1		PHF20L1
HLA-DQB1	DRAM2		PHF14
DEFA1	MREG		RGMB
	GPX8		SLC35E2
	ACSM5		LEPR
	ALAS2		CAV1
	FAM126B		C15orf56
	GMCL1		FAM26F
	MRPL44		LOC158402
	PPAT		SRPX
	C16orf87		LOC646482
	IFT81		YEATS4
	IFIT5		LOC100133089
	PCDHB15		NADK2
	MTPN		ETV4
	SPATA18		CTA-445C9.15
	ZMAT1		ARF4
	GLCE		CETP
	BOLA2		LIPG
	SRSF10		ITM2A
	IFRD1		LOC286437
	SLC3A1		CPNE5
	PPIL4		LOC101928747
	FRK		ZFX
	MBP		MSL2
	RASL11B		CLEC2D
	GMCL1		TXLNG
	MRPL19		FRMD6
	RP1-93H18.6		CDC6
	PLVAP		EHD3
	SACS		LOC100272216
	ABCG1		RFX7
	C2orf74		DNAJC3
	PNISR		USP34
	ZEB2		SNRNP27
	FZD7		NETO2
	ANKRD23		NPY5R
	MAP4K3		RBM24
	FAM221A		FAM3B
	SLC6A1		TP53I3
	TMF1		MTCL1
	Y16709		LIMS1
	CCL11		NCK1
	PAQR9		SYNC
	ENPP2		NUAK1
	IDH1		ZBED8
	RSBN1		STT3A
	FRRS1L		TFAM
	RP11-999E24.3		MIR6872
	KIF21A		C7orf55
	ZNF658		OAS1
	SP3		ZNF227
	SLC25A33		OBSL1
	DTL		JUN
	GPALPP1		FAM189A1
	RP11-196G18.24		OTUD6B-AS1
	PRPF39		ANO5
	FLCN		C9orf64
	BCOR		GGTA1P
	DNAAF2		LAMB2
	ABHD5		DNM3
	HACE1		ACP6
	GYPC		FOXF1
	BACH1		MIR4680
	CTAGE5		TEP1
	PLSCR4		MAGOH
	CCDC141		NFATC2IP
	PEX13		PRR11
	CUL2		EVA1C
	IFI16		LOC100131541
	SYNPO2L		SLC25A32
	PXDNL		LOC100507283
	ZNF738		DENND5B
	ZNF780A		DUSP1
	MAMDC2		ARMC1
	RP5-1092A3.4		ZNF223
	SEL1L2		LINC00116
	ZNF718		SLC31A2
	PABPC5		LACTB
	LRRC34		RP5-855D21.1
	PTGR2		ACRC
	FBXO21		PPP1R13L
	C8orf48		S100P
	LOC728613		MTRR
	ANK1		ZFP69B
	ZKSCAN7		TMEM192
	SPTSSA		NUDT3
	MED13		P2RX5
	ITGA1		PLEKHA2
	ZNF850		SYDE2
	TOPORS		FLNA
	PIBF1		HMBOX1
	KBTBD7		LOC101060264
	SLMO2		NCAM2
	GK		CSTF2T
	USP3-AS1		RASSF2
	SRPK2		COL1A2
	NDC80		VANGL2
	SLC16A4		DTX3L
	APAF1		GAS7
	AIMP1		TPX2
	ZDHHC13		RP11-403P17.4
	TOX		TNXA
	CCBE1		PCDHB10
	HBS1L		LURAP1L
	CDC7		COL12A1
	RAPGEF4		CBLL1
	RNASE4		CD9
	MTURN		LOC101929857
	SEC22B		HERC5
	PLA2G4A		N6AMT1
	PEX6		CSF2RA
	FAM46B		CAMK2D
	RP3-428L16.2		RAP1GAP2
	ARID4A		BC042091
	CCDC121		PRRG4
	DNAJB6		RAD23B
	LOC100132891		MNS1
	MIR100HG		RP11-1078H9.6
	PTPN20B		SS18
	SAMD9		NUS1P3
	MPPED2		RNF138
	RBM3		GZMB
	DPY19L2P2		DFNB59
	LIFR		SLC6A16
	SPIN4		KCNJ2
	NCKAP5		TMOD2
	F3		SULT1A1
	LRRK2		CNOT7
	MED30		GRAMD3
	LDLRAD3		RRAS2
	CENPQ		FBLN1
	FPGT		CENPN
	CPEB3		FHOD3
	DDX18		EIF5A
	FIGF		OSTC
	ARMC8		USP1
	DNAJB9		BUB1B
	COCH		ZFY
	TMEM163		PRKCI
	KDELR2		TAF12
	LRP12		MCAM
	LRIG3		ARG1
	ZNF217		TIMM13
	PDIK1L		ACSF2
	SLC35D1		GBP1
	TSC22D2		IGFBP4
	THSD7B		EGF
	PIGA		DDX60
	P4HA1		KPNA5
	SPAST		IRF9
	PKP2		CASK
	C1QA		ANKRD50
	ARL15		DCAF17
	AP1AR		ABCA6
	SOAT1		BC040901
	SPCS3		FIP1L1
	GABRB1		SMIM5
	GLIS3		HERC2P3
	MRPL50		CBX3
	DPH6		ZNF540
	AX747132		PLCXD3
	FGF7		BZW1
	ATF1		MIR143HG
	OSR1		AAK1
	APOBEC3B		CPT1A
	DDX43		CEP164
	ABCC9		TNNT1
	ARRDC3		BMPR1A
	PLSCR1		EFNB2
	LOC101927069		LOC400043
	GCH1		DNAJC14
	IGDCC4		WEE1
	PECAM1		C10orf99
	KCTD3		CSF1R
	SLCO2A1		SLC45A2
	CCDC102B		CCDC152
	RP11-180N14.1		RGS6
	DNM3OS		NCOA2
	LOC440934		TMEM261
	ARHGAP18		PUM2
	RP11-75C9.1		C1QTNF1
	NCEH1		GNPDA2
	C11orf30		AX747750
	IFI44		KBTBD8
	XG		ECT2
	SNAI2		JPX
	TMA16		ATP8B1
	CRISPLD1		KDELC1
	SERPINB9P1		TMEM178A
	CNTN3		VSTM2L
	LY75		PJA2
	C4orf46		SNHG9
	TRA2A		GNAI3
	C1orf105		ZCWPW2
	SOST		PARP9
	MUSTN1		LDB2
	SUDS3		ZNF397
	SMN1		C7
	CCL14		EID3
	ZNF208		STOM
	HAPLN1		HSPA4
	LOC101927734		ESRRG
	OLR1		ERV3-2
	NTS		SPRY2
	EIF4A2		LIG4
	LOC100996724		ANKRD29
	PENK		GMDS
	FLJ35700		ABCD2
	ZNF506		PCMTD2
			RAPGEF2
			FGL2
			LOC728392
			OASL
			LOC101927263
			TWSG1
			SLC1A3
			RAB28
			AK094644
			TPM2
			MICB
			DNAJC27
			HIST1H4H
			C19orf10
			STARD4
			MYO1B
			LINC00619
			RAB14
			LOC101928963
			CYBRD1
			FSBP
			SDC2
			COLEC12
			ZNF75D
			EPN3
			NES
			LPAR4
			RFTN2
			C3orf38
			SAMD9L
			LOC100133920
			FAM188A
			IRF7
			NNT
			MIS18BP1
			ATP6V0E2
			CBR4
			PLEKHF2
			LOC100507516
			C1QTNF2
			VDAC3
			PPP3R1
			TEAD1
			TMEM107
			ZNF441
			TMEM35
			NFE2L2
			LINC00881
			EBLN3
			ZNF791
			FAM213B
			SCAF11
			SRFBP1
			LYSMD1
			KIT
			TCEAL7
			TRNT1
			RP3-327A19.5
			CPE
			PDSS1
			SMIM2-AS1
			COL24A1
			ARPC5
			CTA-29F11.1
			TCEAL8
			NPIPB15
			CDA
			IDS
			MYBL1
			PTP4A2
			ITGB1BP1
			CA11
			C4orf29
			CKS2
			PRKG1
			SMA4
			HEY2
			NLK
			SMU1
			AGPS
			RAD51AP1
			ELOVL2
			GMFB
			CTSC
			TMEM119
			ZMYM5
			TDO2
			FJX1
			HOGA1
			HMGCS2
			AASS
			UROS
			SPRED2
			IFI27
			C8orf88
			WIPF1
			FAM21C
			DLL1
			TMEM150C
			LOC283075
			BUB1
			PDE10A
			PLTP
			DEPDC1
			KBTBD12
			ZNF684
			CHRDL2
			RP11-363E7.4
			RCHY1
			ACER3
			CIART
			GAS1
			PROK2
			DLG1
			GPR137C
			MAB21L1
			GTF2H2B
			PNMAL1
			FNDC3B
			MMP9
			TMEM30B
			CLK1
			ATP6V1G2
			TMCO3
			CLEC2B
			OSER1-AS1
			NAP1L3
			OLFM4
			RP11-710C12.1
			CASD1
			MAP1A
			CLEC12A
			HIST1H1C
			DICER1
			DNLZ
			PTER
			FAM179A
			LOC101929759
			FAM132B
			OSR2
			KCTD6
			ANKRD12
			RP3-368A4.6
			LOC100294341
			SAMD13
			ENO3
			PCDHB7
			FOLH1
			BST2
			SOX18
			NOV
			VCAM1
			IBA57
			CDO1
			IFIH1
			SKI
			RNGTT
			SIAH1
			BCKDHB
			C15orf40
			FAM21A
			ZNF300P1
			RB1CC1
			CCDC146
			ZNF667-AS1
			LOC101930059
			GPC6
			COL4A3
			LOC100505938
			MFGE8
			DNAJB1
			IRF2
			SMAD5
			COL4A5
			ACSF3
			SMCO3
			BUB3
			MEF2A
			ST3GAL6
			LOC727820
			SOD3
			GNB4
			CD72
			PRKAA2
			LOC100996747
			OMD
			LOC100506990
			CITED2
			NPTN-IT1
			DNAJB4
			TMEM200C
			PLXNC1
			ZNF608
			VNN2
			LRRC75A-AS1
			NBEAL1
			RAD54B
			EMX2
			FRZB
			FTX
			TAPT1-AS1
			IFI6
			ZNF367
			QPCT
			PLEKHG1
			NRAS
			PLCH1
			LRRC17
			AK021977
			RTP4
			FSTL3
			DQ592442
			MERTK
			BRMS1L
			SLC25A6
			COL15A1
			LOC100505478
			GPR83
			LOC101928304
			CAT
			LNX1
			ZNF624
			NXPE3
			GALNT1
			KL
			SELL
			ASPN
			MOSPD1
			PLD5
			SPON1
			SNX16
			TIMP3
			MFAP4
			FAM118A
			TMCC3
			STK17A
			CYB5B
			HTATSF1P2
			CENPK
			GLTP
			AIDA
			SEC23A
			LOC101928505
			THRB-IT1
			GATC
			TNFAIP6
			CREB1
			CHIC2
			ANLN
			C5orf24
			TMEM159
			HHLA3
			PEBP4
			B3GALNT1
			RECQL
			KLF2
			MOXD1
			BCAP29
			SMAD1
			FABP3
			RP1-151F17.2
			LINC00478
			MX2
			DSG1
			KLF6
			ARL6
			ANGPTL1
			EPB41L3
			SNHG17
			WWTR1
			ATAD2
			INTU
			PATL2
			ATP2B1
			RAB33A
			ENC1
			AJ420595
			RYR2
			CEP55
			FLI1
			LINC00520
			GSN
			DPY19L2
			LY6E
			MND1
			RP11-700J17.2
			MAD2L1
			CA2
			CDC42SE2
			TREM1
			IGFBP6
			TFPI2
			CDR1
			C1QC
			MFAP3
			ST6GALNAC1
			RAPGEF6
			SPINK5
			USP46
			PGRMC1
			HBP1
			ART4
			SELT
			ENOSF1
			TCTE3
			PIK3CA
			ATL2
			BCLAF1
			ANKRD36
			NOTCH2NL
			TM6SF1
			DEPDC7
			MMP28
			GNL3L
			LOC102724229
			MTHFD2
			CENPH
			RCAN1
			ENPEP
			UGCG
			BAG5
			BC042372
			LOC101929072
			TMEM38B
			MIR155
			GPC3
			FAM13C
			LINC00672
			CSDC2
			SLITRK6
			ACTA2
			COL5A2
			COLQ
			NAV2-AS2
			MRO
			LINC00969
			SEMA3C
			AC004951.6
			NAV3
			WIPF3
			CDH11
			CLSTN2
			SCRG1
			CCDC126
			LOC101929504
			RBBP4
			RNASEH1-AS1
			TMOD3
			ADORA3
			TAF1A
			MIDN
			BC036830
			CENPA
			CNTNAP3
			TFPI
			RCOR3
			TCF21
			IL33
			CPEB4
			LINC00189
			APLNR
			EDEM3
			CHL1-AS2
			LINC00339
			PLA1A
			RRN3
			GNG8
			FZD6
			GUSBP3
			GNA14
			SLC27A6
			HOTTIP
			EGR1
			SKAP2
			FAM19A5
			SLC16A1
			CTD-2325A15.5
			RP11-295M18.6
			SPINK2
			CRTAC1
			PCP4
			POLR2J
			RPRD1A
			XIRP2
			MAP3K1
			DGKI
			IFIT3
			OAS3
			PGGT1B
			LMAN1
			NCOA3
			YWHAZ
			XAF1
			LINC00282
			ADH1B
			LRRC2
			CMTM2
			FKBP7
			CEP120
			N4BP2L2
			P2RY13
			IL1RN
			LOC403323
			LGR6
			LILRA3
			RNF125
			SORT1
			LOC100507472
			TC2N
			PAMR1
			IGFBP3
			SLC26A9
			S100A9
			CTHRC1
			MX1
			NPY1R
			TSIX
			STAT4
			XCL1
			CCDC163P
			LOC374443
			KCNJ3
			ZDBF2
			DDX58
			LOX
			ZBTB6
			CCDC68
			IGSF10
			RBM26-AS1
			EGFR
			PLAC8
			LRIF1
			SNHG5
			CTSZ
			PDE8B
			POMZP3
			EGR2
			SLC2A13
			LINC00844
			EPHA3
			ISG15
			RERGL
			KCNT2
			CMPK2
			STAG2
			GPR34
			OAS2
			NBR2
			NUDT13
			SLC8A1
			CBLN1
			NRG1
			THSD7A
			ATP8B4
			RP11-420K14.2
			PTPLAD1
			AP2B1
			LOC102724689
			EPCAM
			NECAB1
			MS4A7
			COG3
			IFIT1
			LOC102725188
			POMZP3
			CARNS1
			AKR1C1
			GDF10
			OGN
			NAIP
			CLIC6
			TMX1
			COL3A1
			SCARB2
			EPSTI1
			CDCA2
			ACKR4
			EIF4E
			FOS
			LOC100509445
			SCAMP1
			PLEKHA7
			LBH
			GAPT
			PRRX1
			GPR160
			RGS18
			DUSP5
			THAP9-AS1
			LRRC39
			C17orf97
			BMP7
			PHLDA1
			STEAP4
			MMRN1
			TTC32
			TSPAN8
			SFRP4
			LOC101928189
			ZNF652
			FAR1
			LOC102724441
			RAB23
			HCG11
			SGPP1
			CDC42
			GLUL
			CXCR4
			IFI44L
			WIF1
			DHRS9
			ALDH1A1
			PBK
			MS4A4A
			SERPIND1
			CDKAL1
			PPP1R3A
			TRHDE
			SENP7
			ITGA4
			TXLNGY
			SLC16A9
			SAMHD1
			RGS1
			MGC24103
			GPC5
			P2RY12
			SLC22A3
			PKIB
			CEP83
			VIT
			B3GALTL
			CNN3
			CRYBB2
			LOC389834
			RSAD2
			B3GALT2
			TTTY15
			TBL1XR1
			ATP1B4
			AGTR2
			PCNP
			DIRAS3
			LOC100506922
			VIM
			ETNPPL
			MAN1A1
			CLC
			PRSS35
			LOC389831
			CXCR2
			HBG1
			SOSTDC1
			NREP
			KLHL18
			CHGB
			SPESP1
			MAB21L2
			ACTA1
			H19
			S100A8
			S100A12
			PHACTR3
			EIF2S3
			AMFR
			MYL2
			PSPH
			USP9Y
			KDM5D
			XIST
			NCRNA00185
			GSTT1
			RPS4Y1
			EIF1AY

## Sheet: Table S2
Table S2. Results of GO enrichment analysis of overlapping genes
ONTOLOGY	ID	Description	GeneRatio	BgRatio	pvalue	p.adjust	qvalue	geneID	Count
BP	GO:0050900	leukocyte migration	12/72	384/18800	2.2646e-08	4.54958e-05	3.51609e-05	CXCR4/MMP9/CCL18/SLAMF8/TREM2/CXCL10/BST1/CCL14/SELL/CD300A/TREM1/PLA2G7	12
BP	GO:1990868	response to chemokine	7/72	97/18800	8.75712e-08	5.86435e-05	4.53219e-05	CXCR4/CCL18/TREM2/CXCL10/CCL14/CXCR6/LOX	7
BP	GO:1990869	cellular response to chemokine	7/72	97/18800	8.75712e-08	5.86435e-05	4.53219e-05	CXCR4/CCL18/TREM2/CXCL10/CCL14/CXCR6/LOX	7
BP	GO:0097529	myeloid leukocyte migration	9/72	229/18800	2.20565e-07	9.2859e-05	7.1765e-05	CCL18/SLAMF8/TREM2/CXCL10/BST1/CCL14/CD300A/TREM1/PLA2G7	9
BP	GO:0002253	activation of immune response	11/72	386/18800	2.33358e-07	9.2859e-05	7.1765e-05	TREM2/AIM2/TRAT1/CD8A/NLRC4/ITK/CD38/CD28/FCGR2B/CD300A/HLA-DQB1	11
BP	GO:0050727	regulation of inflammatory response	11/72	394/18800	2.86314e-07	9.2859e-05	7.1765e-05	ESR1/ACP5/MMP9/IDO1/SLAMF8/TREM2/BST1/CD28/FCGR2B/PBK/PLA2G7	11
BP	GO:0060326	cell chemotaxis	10/72	315/18800	3.23551e-07	9.2859e-05	7.1765e-05	CXCR4/CCL18/SLAMF8/CXCL10/BST1/CCL14/CXCR6/TREM1/LOX/PLA2G7	10
BP	GO:0070661	leukocyte proliferation	10/72	330/18800	4.95622e-07	0.000117818	9.10541e-05	IDO1/TREM2/BST1/CD38/CD28/IL12RB1/FCGR2B/CD300A/CSF2RA/IL4I1	10
BP	GO:0070663	regulation of leukocyte proliferation	9/72	254/18800	5.27805e-07	0.000117818	9.10541e-05	IDO1/BST1/CD38/CD28/IL12RB1/FCGR2B/CD300A/CSF2RA/IL4I1	9
BP	GO:0070098	chemokine-mediated signaling pathway	6/72	89/18800	1.15396e-06	0.00023183	0.000179167	CXCR4/CCL18/TREM2/CXCL10/CCL14/CXCR6	6
BP	GO:0070269	pyroptosis	4/72	22/18800	1.37283e-06	0.000250729	0.000193773	TREM2/AIM2/NLRC4/GZMA	4
BP	GO:0097530	granulocyte migration	7/72	154/18800	2.03574e-06	0.0003199	0.000247231	CCL18/SLAMF8/CXCL10/BST1/CCL14/CD300A/TREM1	7
BP	GO:0002764	immune response-regulating signaling pathway	11/72	482/18800	2.07003e-06	0.0003199	0.000247231	ESR1/CTSS/TREM2/TRAT1/CD8A/ITK/CD38/CD28/FCGR2B/CD300A/HLA-DQB1	11
BP	GO:0019221	cytokine-mediated signaling pathway	11/72	486/18800	2.24198e-06	0.000321724	0.000248641	CXCR4/CCL18/TREM2/AIM2/CXCL10/SAMHD1/CCL14/CXCR6/IL12RB1/TNFRSF17/CSF2RA	11
BP	GO:0050670	regulation of lymphocyte proliferation	8/72	230/18800	2.71165e-06	0.000363181	0.00028068	IDO1/BST1/CD38/CD28/IL12RB1/FCGR2B/CD300A/IL4I1	8
BP	GO:0032944	regulation of mononuclear cell proliferation	8/72	233/18800	2.98537e-06	0.00037485	0.000289699	IDO1/BST1/CD38/CD28/IL12RB1/FCGR2B/CD300A/IL4I1	8
BP	GO:0030595	leukocyte chemotaxis	8/72	236/18800	3.28222e-06	0.000387882	0.00029977	CXCR4/CCL18/SLAMF8/CXCL10/BST1/CCL14/TREM1/PLA2G7	8
BP	GO:0050851	antigen receptor-mediated signaling pathway	8/72	244/18800	4.19919e-06	0.000468676	0.000362211	TRAT1/CD8A/ITK/CD38/CD28/FCGR2B/CD300A/HLA-DQB1	8
BP	GO:1903131	mononuclear cell differentiation	10/72	433/18800	5.67262e-06	0.000599805	0.000463552	SLAMF8/TREM2/CD8A/BCL11B/CD3D/ITK/CD28/IL12RB1/FCGR2B/IL4I1	10
BP	GO:0002548	monocyte chemotaxis	5/72	70/18800	7.13689e-06	0.0007169	0.000554048	CCL18/SLAMF8/CXCL10/CCL14/PLA2G7	5
BP	GO:0002495	antigen processing and presentation of peptide antigen via MHC class II	4/72	34/18800	8.40655e-06	0.000799776	0.000618097	CTSS/TREM2/FCGR2B/HLA-DQB1	4
BP	GO:0002443	leukocyte mediated immunity	10/72	457/18800	9.09657e-06	0.000799776	0.000618097	TREM2/CD8A/CD28/IL12RB1/FCGR1A/FCGR2B/CD300A/TREM1/HLA-DQB1/IL4I1	10
BP	GO:0050852	T cell receptor signaling pathway	6/72	127/18800	9.15622e-06	0.000799776	0.000618097	TRAT1/CD8A/ITK/CD28/CD300A/HLA-DQB1	6
BP	GO:1990266	neutrophil migration	6/72	128/18800	9.57768e-06	0.000801731	0.000619608	CCL18/SLAMF8/CXCL10/BST1/CCL14/TREM1	6
BP	GO:0002504	antigen processing and presentation of peptide or polysaccharide antigen via MHC class II	4/72	36/18800	1.06161e-05	0.00085311	0.000659316	CTSS/TREM2/FCGR2B/HLA-DQB1	4
BP	GO:0050864	regulation of B cell activation	7/72	200/18800	1.13958e-05	0.00086011	0.000664726	SLAMF8/BST1/CD38/CD28/FCGR2B/CD300A/IL4I1	7
BP	GO:0006568	tryptophan metabolic process	3/72	12/18800	1.15595e-05	0.00086011	0.000664726	IDO1/IL4I1/TDO2	3
BP	GO:0030098	lymphocyte differentiation	9/72	382/18800	1.47841e-05	0.00106076	0.000819797	SLAMF8/CD8A/BCL11B/CD3D/ITK/CD28/IL12RB1/FCGR2B/IL4I1	9
BP	GO:0046651	lymphocyte proliferation	8/72	296/18800	1.71678e-05	0.00115795	0.00089491	IDO1/BST1/CD38/CD28/IL12RB1/FCGR2B/CD300A/IL4I1	8
BP	GO:0002429	immune response-activating cell surface receptor signaling pathway	8/72	300/18800	1.89074e-05	0.00115795	0.00089491	TRAT1/CD8A/ITK/CD38/CD28/FCGR2B/CD300A/HLA-DQB1	8
BP	GO:0002757	immune response-activating signal transduction	8/72	300/18800	1.89074e-05	0.00115795	0.00089491	TRAT1/CD8A/ITK/CD38/CD28/FCGR2B/CD300A/HLA-DQB1	8
BP	GO:0032943	mononuclear cell proliferation	8/72	300/18800	1.89074e-05	0.00115795	0.00089491	IDO1/BST1/CD38/CD28/IL12RB1/FCGR2B/CD300A/IL4I1	8
BP	GO:0006586	indolalkylamine metabolic process	3/72	14/18800	1.90206e-05	0.00115795	0.00089491	IDO1/IL4I1/TDO2	3
BP	GO:0006959	humoral immune response	8/72	317/18800	2.80492e-05	0.00165738	0.00128088	TREM2/CXCL10/BST1/CD28/FCGR2B/TREM1/RNASE6/HLA-DQB1	8
BP	GO:0009074	aromatic amino acid family catabolic process	3/72	16/18800	2.91019e-05	0.00167045	0.00129099	IDO1/IL4I1/TDO2	3
BP	GO:1901606	alpha-amino acid catabolic process	5/72	94/18800	3.01444e-05	0.00168223	0.00130009	IDO1/GLUL/OTC/IL4I1/TDO2	5
BP	GO:0002768	immune response-regulating cell surface receptor signaling pathway	8/72	328/18800	3.57464e-05	0.00194094	0.00150003	TRAT1/CD8A/ITK/CD38/CD28/FCGR2B/CD300A/HLA-DQB1	8
BP	GO:0045058	T cell selection	4/72	49/18800	3.67773e-05	0.00194436	0.00150267	BCL11B/CD3D/CD28/IL12RB1	4
BP	GO:0030593	neutrophil chemotaxis	5/72	106/18800	5.37092e-05	0.00276671	0.00213822	CCL18/CXCL10/BST1/CCL14/TREM1	5
BP	GO:0019882	antigen processing and presentation	5/72	107/18800	5.61754e-05	0.00282141	0.00218049	CTSS/TREM2/CD8A/FCGR2B/HLA-DQB1	5
BP	GO:0002831	regulation of response to biotic stimulus	8/72	351/18800	5.76532e-05	0.00282501	0.00218327	SLAMF8/TREM2/AIM2/NLRC4/SAMHD1/IL12RB1/FCGR2B/IL4I1	8
BP	GO:0050777	negative regulation of immune response	6/72	179/18800	6.35932e-05	0.00304187	0.00235087	SLAMF8/TREM2/SAMHD1/FCGR2B/CD300A/IL4I1	6
BP	GO:0030217	T cell differentiation	7/72	263/18800	6.56933e-05	0.00306925	0.00237204	CD8A/BCL11B/CD3D/ITK/CD28/IL12RB1/IL4I1	7
BP	GO:0009063	cellular amino acid catabolic process	5/72	112/18800	6.98472e-05	0.00318916	0.0024647	IDO1/GLUL/OTC/IL4I1/TDO2	5
BP	GO:0002449	lymphocyte mediated immunity	8/72	365/18800	7.57859e-05	0.00338342	0.00261483	TREM2/CD8A/CD28/IL12RB1/FCGR1A/FCGR2B/HLA-DQB1/IL4I1	8
BP	GO:0002460	adaptive immune response based on somatic recombination of immune receptors built from immunoglobulin superfamily domains	8/72	370/18800	8.33143e-05	0.00363866	0.0028121	TREM2/CD8A/CD28/IL12RB1/FCGR1A/FCGR2B/HLA-DQB1/IL4I1	8
BP	GO:0032613	interleukin-10 production	4/72	63/18800	9.93e-05	0.0040713	0.00314645	IDO1/TREM2/CD28/FCGR2B	4
BP	GO:0032653	regulation of interleukin-10 production	4/72	63/18800	9.93e-05	0.0040713	0.00314645	IDO1/TREM2/CD28/FCGR2B	4
BP	GO:0048002	antigen processing and presentation of peptide antigen	4/72	63/18800	9.93e-05	0.0040713	0.00314645	CTSS/TREM2/FCGR2B/HLA-DQB1	4
BP	GO:0007159	leukocyte cell-cell adhesion	8/72	381/18800	0.000102084	0.00410172	0.00316997	IDO1/CD28/SELL/IL12RB1/FCGR2B/CD300A/HLA-DQB1/IL4I1	8
BP	GO:0030888	regulation of B cell proliferation	4/72	64/18800	0.000105615	0.0041604	0.00321531	BST1/CD38/FCGR2B/CD300A	4
BP	GO:0071674	mononuclear cell migration	6/72	199/18800	0.00011404	0.00440588	0.00340503	CXCR4/CCL18/SLAMF8/CXCL10/CCL14/PLA2G7	6
BP	GO:0042430	indole-containing compound metabolic process	3/72	25/18800	0.000116603	0.00441993	0.00341589	IDO1/IL4I1/TDO2	3
BP	GO:0071621	granulocyte chemotaxis	5/72	128/18800	0.000131375	0.00488762	0.00377734	CCL18/CXCL10/BST1/CCL14/TREM1	5
BP	GO:0010875	positive regulation of cholesterol efflux	3/72	27/18800	0.000147476	0.00538691	0.00416321	ABCG1/PLTP/TREM2	3
BP	GO:0042402	cellular biogenic amine catabolic process	3/72	28/18800	0.00016472	0.00580567	0.00448684	IDO1/IL4I1/TDO2	3
BP	GO:0090025	regulation of monocyte chemotaxis	3/72	28/18800	0.00016472	0.00580567	0.00448684	SLAMF8/CXCL10/PLA2G7	3
BP	GO:0002685	regulation of leukocyte migration	6/72	218/18800	0.000187419	0.00647415	0.00500347	SLAMF8/TREM2/CXCL10/BST1/CD300A/PLA2G7	6
BP	GO:0002437	inflammatory response to antigenic stimulus	4/72	75/18800	0.00019573	0.00647415	0.00500347	TREM2/CD28/FCGR1A/FCGR2B	4
BP	GO:0009310	amine catabolic process	3/72	30/18800	0.000203022	0.00647415	0.00500347	IDO1/IL4I1/TDO2	3
BP	GO:0019886	antigen processing and presentation of exogenous peptide antigen via MHC class II	3/72	30/18800	0.000203022	0.00647415	0.00500347	CTSS/FCGR2B/HLA-DQB1	3
BP	GO:0034368	protein-lipid complex remodeling	3/72	30/18800	0.000203022	0.00647415	0.00500347	ABCG1/PLTP/PLA2G7	3
BP	GO:0034369	plasma lipoprotein particle remodeling	3/72	30/18800	0.000203022	0.00647415	0.00500347	ABCG1/PLTP/PLA2G7	3
BP	GO:0050920	regulation of chemotaxis	6/72	225/18800	0.000222327	0.00692821	0.00535438	CXCR4/SLAMF8/TREM2/CXCL10/BST1/PLA2G7	6
BP	GO:0009072	aromatic amino acid family metabolic process	3/72	31/18800	0.000224158	0.00692821	0.00535438	IDO1/IL4I1/TDO2	3
BP	GO:0034367	protein-containing complex remodeling	3/72	32/18800	0.000246669	0.00750845	0.00580281	ABCG1/PLTP/PLA2G7	3
BP	GO:0045088	regulation of innate immune response	6/72	231/18800	0.000256163	0.00768106	0.00593621	SLAMF8/TREM2/AIM2/NLRC4/SAMHD1/FCGR2B	6
BP	GO:0032103	positive regulation of response to external stimulus	8/72	442/18800	0.000281142	0.00830608	0.00641926	CXCR4/IDO1/TREM2/AIM2/CXCL10/NLRC4/CD28/PLA2G7	8
BP	GO:0002703	regulation of leukocyte mediated immunity	6/72	236/18800	0.000287349	0.00833223	0.00643946	TREM2/CD28/IL12RB1/FCGR2B/CD300A/IL4I1	6
BP	GO:0042113	B cell activation	7/72	336/18800	0.000297805	0.00833223	0.00643946	SLAMF8/BST1/CD38/CD28/FCGR2B/CD300A/IL4I1	7
BP	GO:0046395	carboxylic acid catabolic process	6/72	238/18800	0.000300628	0.00833223	0.00643946	IDO1/GLUL/OTC/MLYCD/IL4I1/TDO2	6
BP	GO:0050672	negative regulation of lymphocyte proliferation	4/72	84/18800	0.000302764	0.00833223	0.00643946	IDO1/FCGR2B/CD300A/IL4I1	4
BP	GO:0097006	regulation of plasma lipoprotein particle levels	4/72	84/18800	0.000302764	0.00833223	0.00643946	ABCG1/PLTP/TREM2/PLA2G7	4
BP	GO:0032945	negative regulation of mononuclear cell proliferation	4/72	85/18800	0.000316802	0.00860074	0.00664698	IDO1/FCGR2B/CD300A/IL4I1	4
BP	GO:0016054	organic acid catabolic process	6/72	242/18800	0.000328632	0.00871078	0.00673203	IDO1/GLUL/OTC/MLYCD/IL4I1/TDO2	6
BP	GO:0050863	regulation of T cell activation	7/72	342/18800	0.000331392	0.00871078	0.00673203	IDO1/CD28/IL12RB1/FCGR2B/CD300A/HLA-DQB1/IL4I1	7
BP	GO:1903037	regulation of leukocyte cell-cell adhesion	7/72	344/18800	0.000343241	0.00871078	0.00673203	IDO1/CD28/IL12RB1/FCGR2B/CD300A/HLA-DQB1/IL4I1	7
BP	GO:0050829	defense response to Gram-negative bacterium	4/72	87/18800	0.000346268	0.00871078	0.00673203	TREM2/TREM1/RNASE6/MPEG1	4
BP	GO:0046631	alpha-beta T cell activation	5/72	158/18800	0.000349787	0.00871078	0.00673203	BCL11B/ITK/CD28/IL12RB1/CD300A	5
BP	GO:0070665	positive regulation of leukocyte proliferation	5/72	158/18800	0.000349787	0.00871078	0.00673203	BST1/CD38/CD28/IL12RB1/CSF2RA	5
BP	GO:0043368	positive T cell selection	3/72	36/18800	0.000351206	0.00871078	0.00673203	BCL11B/CD3D/IL12RB1	3
BP	GO:0002697	regulation of immune effector process	7/72	353/18800	0.000400847	0.00982076	0.00758986	SLAMF8/TREM2/CD28/IL12RB1/FCGR2B/CD300A/IL4I1	7
BP	GO:0070664	negative regulation of leukocyte proliferation	4/72	91/18800	0.00041101	0.00987003	0.00762793	IDO1/FCGR2B/CD300A/IL4I1	4
BP	GO:0002478	antigen processing and presentation of exogenous peptide antigen	3/72	38/18800	0.000412684	0.00987003	0.00762793	CTSS/FCGR2B/HLA-DQB1	3
BP	GO:0042742	defense response to bacterium	7/72	364/18800	0.000481519	0.0113808	0.00879555	ACP5/SLAMF8/TREM2/NLRC4/TREM1/RNASE6/MPEG1	7
BP	GO:0002822	regulation of adaptive immune response based on somatic recombination of immune receptors built from immunoglobulin superfamily domains	5/72	173/18800	0.000529585	0.0123713	0.00956105	TREM2/CD28/IL12RB1/FCGR2B/IL4I1	5
BP	GO:1903706	regulation of hemopoiesis	7/72	371/18800	0.000539274	0.0124529	0.00962407	SLAMF8/TREM2/CD28/IL12RB1/FCGR2B/LOX/IL4I1	7
BP	GO:0030574	collagen catabolic process	3/72	42/18800	0.000555468	0.012594	0.00973313	CTSK/CTSS/MMP9	3
BP	GO:0002706	regulation of lymphocyte mediated immunity	5/72	175/18800	0.000557985	0.012594	0.00973313	TREM2/CD28/IL12RB1/FCGR2B/IL4I1	5
BP	GO:0031348	negative regulation of defense response	6/72	268/18800	0.000564192	0.012594	0.00973313	ACP5/SLAMF8/TREM2/SAMHD1/FCGR2B/PBK	6
BP	GO:0044282	small molecule catabolic process	7/72	376/18800	0.000583814	0.0128314	0.00991663	IDO1/APOBEC3B/GLUL/OTC/MLYCD/IL4I1/TDO2	7
BP	GO:0042100	B cell proliferation	4/72	100/18800	0.000587602	0.0128314	0.00991663	BST1/CD38/FCGR2B/CD300A	4
BP	GO:0050728	negative regulation of inflammatory response	5/72	182/18800	0.00066648	0.0142546	0.0110165	ACP5/SLAMF8/TREM2/FCGR2B/PBK	5
BP	GO:0002861	regulation of inflammatory response to antigenic stimulus	3/72	45/18800	0.000680971	0.0142546	0.0110165	TREM2/CD28/FCGR2B	3
BP	GO:0071827	plasma lipoprotein particle organization	3/72	45/18800	0.000680971	0.0142546	0.0110165	ABCG1/PLTP/PLA2G7	3
BP	GO:0002444	myeloid leukocyte mediated immunity	4/72	104/18800	0.000681157	0.0142546	0.0110165	FCGR1A/FCGR2B/CD300A/TREM1	4
BP	GO:0006576	cellular biogenic amine metabolic process	4/72	105/18800	0.000706101	0.0146243	0.0113022	SLC22A3/IDO1/IL4I1/TDO2	4
BP	GO:0007565	female pregnancy	5/72	185/18800	0.000717526	0.0147093	0.0113679	ESR1/MMP9/IDO1/PNOC/CD38	5
BP	GO:0009615	response to virus	7/72	392/18800	0.000746386	0.0150281	0.0116142	CXCR4/AIM2/CXCL10/APOBEC3B/SAMHD1/IL12RB1/RNASE6	7
BP	GO:1902105	regulation of leukocyte differentiation	6/72	283/18800	0.000750111	0.0150281	0.0116142	SLAMF8/TREM2/CD28/IL12RB1/FCGR2B/IL4I1	6
BP	GO:0002819	regulation of adaptive immune response	5/72	188/18800	0.000771445	0.0150281	0.0116142	TREM2/CD28/IL12RB1/FCGR2B/IL4I1	5
BP	GO:0019884	antigen processing and presentation of exogenous antigen	3/72	47/18800	0.000773897	0.0150281	0.0116142	CTSS/FCGR2B/HLA-DQB1	3
BP	GO:0010887	negative regulation of cholesterol storage	2/72	11/18800	0.000777958	0.0150281	0.0116142	ABCG1/TREM2	2
BP	GO:0070189	kynurenine metabolic process	2/72	11/18800	0.000777958	0.0150281	0.0116142	IDO1/TDO2	2
BP	GO:0071825	protein-lipid complex subunit organization	3/72	48/18800	0.000823232	0.0156368	0.0120847	ABCG1/PLTP/PLA2G7	3
BP	GO:0031349	positive regulation of defense response	6/72	289/18800	0.000836516	0.0156368	0.0120847	IDO1/TREM2/AIM2/NLRC4/CD28/PLA2G7	6
BP	GO:0032611	interleukin-1 beta production	4/72	110/18800	0.000840607	0.0156368	0.0120847	ACP5/TREM2/AIM2/NLRC4	4
BP	GO:0032651	regulation of interleukin-1 beta production	4/72	110/18800	0.000840607	0.0156368	0.0120847	ACP5/TREM2/AIM2/NLRC4	4
BP	GO:0051607	defense response to virus	6/72	290/18800	0.000851635	0.0156966	0.012131	AIM2/CXCL10/APOBEC3B/SAMHD1/IL12RB1/RNASE6	6
BP	GO:0140546	defense response to symbiont	6/72	291/18800	0.000866964	0.0158339	0.0122371	AIM2/CXCL10/APOBEC3B/SAMHD1/IL12RB1/RNASE6	6
BP	GO:0002456	T cell mediated immunity	4/72	112/18800	0.000899147	0.0161285	0.0124647	CD8A/IL12RB1/FCGR2B/IL4I1	4
BP	GO:0002698	negative regulation of immune effector process	4/72	112/18800	0.000899147	0.0161285	0.0124647	SLAMF8/FCGR2B/CD300A/IL4I1	4
BP	GO:0002887	negative regulation of myeloid leukocyte mediated immunity	2/72	12/18800	0.000931238	0.0165563	0.0127953	FCGR2B/CD300A	2
BP	GO:0044106	cellular amine metabolic process	4/72	116/18800	0.00102475	0.0180591	0.0139567	SLC22A3/IDO1/IL4I1/TDO2	4
BP	GO:0010874	regulation of cholesterol efflux	3/72	52/18800	0.00104043	0.0181758	0.014047	ABCG1/PLTP/TREM2	3
BP	GO:0019722	calcium-mediated signaling	5/72	202/18800	0.00106407	0.0184285	0.0142423	CXCR4/TREM2/TRAT1/BST1/CXCR6	5
BP	GO:1901605	alpha-amino acid metabolic process	5/72	203/18800	0.00108773	0.0186773	0.0144345	IDO1/GLUL/OTC/IL4I1/TDO2	5
BP	GO:0002524	hypersensitivity	2/72	13/18800	0.00109783	0.018691	0.0144451	FCGR1A/FCGR2B	2
BP	GO:0002696	positive regulation of leukocyte activation	7/72	421/18800	0.00113112	0.0190221	0.014701	TREM2/BST1/CD38/CD28/IL12RB1/HLA-DQB1/IL4I1	7
BP	GO:0044703	multi-organism reproductive process	5/72	205/18800	0.00113621	0.0190221	0.014701	ESR1/MMP9/IDO1/PNOC/CD38	5
BP	GO:0002683	negative regulation of immune system process	7/72	425/18800	0.00119458	0.0197361	0.0152528	IDO1/SLAMF8/TREM2/SAMHD1/FCGR2B/CD300A/IL4I1	7
BP	GO:0009308	amine metabolic process	4/72	121/18800	0.00119851	0.0197361	0.0152528	SLC22A3/IDO1/IL4I1/TDO2	4
BP	GO:1904645	response to amyloid-beta	3/72	55/18800	0.001225	0.0200083	0.0154632	MMP9/TREM2/FCGR2B	3
BP	GO:0002224	toll-like receptor signaling pathway	4/72	123/18800	0.00127346	0.0205341	0.0158695	ESR1/CTSS/TREM2/CD300A	4
BP	GO:0043301	negative regulation of leukocyte degranulation	2/72	14/18800	0.00127763	0.0205341	0.0158695	FCGR2B/CD300A	2
BP	GO:0002688	regulation of leukocyte chemotaxis	4/72	124/18800	0.00131214	0.0209213	0.0161688	SLAMF8/CXCL10/BST1/PLA2G7	4
BP	GO:0044706	multi-multicellular organism process	5/72	213/18800	0.00134635	0.0212142	0.0163952	ESR1/MMP9/IDO1/PNOC/CD38	5
BP	GO:0050868	negative regulation of T cell activation	4/72	125/18800	0.00135163	0.0212142	0.0163952	IDO1/FCGR2B/CD300A/IL4I1	4
BP	GO:0050867	positive regulation of cell activation	7/72	436/18800	0.00138363	0.0215481	0.0166532	TREM2/BST1/CD38/CD28/IL12RB1/HLA-DQB1/IL4I1	7
BP	GO:0016064	immunoglobulin mediated immune response	5/72	216/18800	0.00143211	0.021631	0.0167172	TREM2/CD28/FCGR1A/FCGR2B/HLA-DQB1	5
BP	GO:0050866	negative regulation of cell activation	5/72	216/18800	0.00143211	0.021631	0.0167172	IDO1/TREM2/FCGR2B/CD300A/IL4I1	5
BP	GO:0002679	respiratory burst involved in defense response	2/72	15/18800	0.00147054	0.021631	0.0167172	SLAMF8/TREM2	2
BP	GO:0060099	regulation of phagocytosis, engulfment	2/72	15/18800	0.00147054	0.021631	0.0167172	TREM2/CD300A	2
BP	GO:1902563	regulation of neutrophil activation	2/72	15/18800	0.00147054	0.021631	0.0167172	FCGR2B/CD300A	2
BP	GO:1905153	regulation of membrane invagination	2/72	15/18800	0.00147054	0.021631	0.0167172	TREM2/CD300A	2
BP	GO:0006911	phagocytosis, engulfment	4/72	128/18800	0.00147508	0.021631	0.0167172	TREM2/FCGR1A/FCGR2B/CD300A	4
BP	GO:0050714	positive regulation of protein secretion	4/72	128/18800	0.00147508	0.021631	0.0167172	ABCG1/TREM2/CD38/GLUL	4
BP	GO:0046700	heterocycle catabolic process	7/72	443/18800	0.00151563	0.0216836	0.0167579	IDO1/APOBEC3B/SAMHD1/RNASE6/MLYCD/IL4I1/TDO2	7
BP	GO:0032612	interleukin-1 production	4/72	129/18800	0.00151793	0.0216836	0.0167579	ACP5/TREM2/AIM2/NLRC4	4
BP	GO:0032652	regulation of interleukin-1 production	4/72	129/18800	0.00151793	0.0216836	0.0167579	ACP5/TREM2/AIM2/NLRC4	4
BP	GO:0019724	B cell mediated immunity	5/72	219/18800	0.00152185	0.0216836	0.0167579	TREM2/CD28/FCGR1A/FCGR2B/HLA-DQB1	5
BP	GO:0001909	leukocyte mediated cytotoxicity	4/72	131/18800	0.0016062	0.0225654	0.0174394	IL12RB1/FCGR1A/FCGR2B/TREM1	4
BP	GO:0050853	B cell receptor signaling pathway	4/72	131/18800	0.0016062	0.0225654	0.0174394	ITK/CD38/FCGR2B/CD300A	4
BP	GO:0044270	cellular nitrogen compound catabolic process	7/72	449/18800	0.00163645	0.0228308	0.0176445	IDO1/APOBEC3B/SAMHD1/RNASE6/MLYCD/IL4I1/TDO2	7
BP	GO:0034374	low-density lipoprotein particle remodeling	2/72	16/18800	0.00167646	0.0230686	0.0178283	ABCG1/PLA2G7	2
BP	GO:0034375	high-density lipoprotein particle remodeling	2/72	16/18800	0.00167646	0.0230686	0.0178283	ABCG1/PLTP	2
BP	GO:0002712	regulation of B cell mediated immunity	3/72	62/18800	0.00173245	0.023359	0.0180528	TREM2/CD28/FCGR2B	3
BP	GO:0002889	regulation of immunoglobulin mediated immune response	3/72	62/18800	0.00173245	0.023359	0.0180528	TREM2/CD28/FCGR2B	3
BP	GO:0022617	extracellular matrix disassembly	3/72	62/18800	0.00173245	0.023359	0.0180528	CTSK/CTSS/MMP9	3
BP	GO:0022407	regulation of cell-cell adhesion	7/72	456/18800	0.00178678	0.0239309	0.0184947	IDO1/CD28/IL12RB1/FCGR2B/CD300A/HLA-DQB1/IL4I1	7
BP	GO:0045453	bone resorption	3/72	63/18800	0.00181411	0.0241361	0.0186533	ACP5/CTSK/CD38	3
BP	GO:0099024	plasma membrane invagination	4/72	137/18800	0.0018924	0.024762	0.019137	TREM2/FCGR1A/FCGR2B/CD300A	4
BP	GO:0009084	glutamine family amino acid biosynthetic process	2/72	17/18800	0.00189529	0.024762	0.019137	GLUL/OTC	2
BP	GO:0048247	lymphocyte chemotaxis	3/72	64/18800	0.00189813	0.024762	0.019137	CCL18/CXCL10/CCL14	3
BP	GO:0019439	aromatic compound catabolic process	7/72	466/18800	0.00201997	0.0261814	0.020234	IDO1/APOBEC3B/SAMHD1/RNASE6/MLYCD/IL4I1/TDO2	7
BP	GO:0050921	positive regulation of chemotaxis	4/72	140/18800	0.00204796	0.0263741	0.0203829	CXCR4/TREM2/CXCL10/PLA2G7	4
BP	GO:0050854	regulation of antigen receptor-mediated signaling pathway	3/72	66/18800	0.00207338	0.0263766	0.0203848	TRAT1/FCGR2B/CD300A	3
BP	GO:0050671	positive regulation of lymphocyte proliferation	4/72	141/18800	0.00210173	0.0263766	0.0203848	BST1/CD38/CD28/IL12RB1	4
BP	GO:0002923	regulation of humoral immune response mediated by circulating immunoglobulin	2/72	18/18800	0.00212693	0.0263766	0.0203848	TREM2/FCGR2B	2
BP	GO:0003159	morphogenesis of an endothelium	2/72	18/18800	0.00212693	0.0263766	0.0203848	CXCR4/CXCL10	2
BP	GO:0030889	negative regulation of B cell proliferation	2/72	18/18800	0.00212693	0.0263766	0.0203848	FCGR2B/CD300A	2
BP	GO:0061154	endothelial tube morphogenesis	2/72	18/18800	0.00212693	0.0263766	0.0203848	CXCR4/CXCL10	2
BP	GO:0002704	negative regulation of leukocyte mediated immunity	3/72	67/18800	0.00216465	0.0266796	0.020619	FCGR2B/CD300A/IL4I1	3
BP	GO:0032946	positive regulation of mononuclear cell proliferation	4/72	143/18800	0.00221217	0.0270991	0.0209432	BST1/CD38/CD28/IL12RB1	4
BP	GO:0001819	positive regulation of cytokine production	7/72	475/18800	0.00224946	0.0272943	0.0210941	IDO1/TREM2/AIM2/NLRC4/ITK/CD28/IL12RB1	7
BP	GO:0010324	membrane invagination	4/72	144/18800	0.00226887	0.0272943	0.0210941	TREM2/FCGR1A/FCGR2B/CD300A	4
BP	GO:1903038	negative regulation of leukocyte cell-cell adhesion	4/72	144/18800	0.00226887	0.0272943	0.0210941	IDO1/FCGR2B/CD300A/IL4I1	4
BP	GO:0050729	positive regulation of inflammatory response	4/72	145/18800	0.00232656	0.0278217	0.0215017	IDO1/TREM2/CD28/PLA2G7	4
BP	GO:0033344	cholesterol efflux	3/72	69/18800	0.0023546	0.0279904	0.0216321	ABCG1/PLTP/TREM2	3
BP	GO:0010885	regulation of cholesterol storage	2/72	19/18800	0.00237128	0.028023	0.0216572	ABCG1/TREM2	2
BP	GO:0002577	regulation of antigen processing and presentation	2/72	20/18800	0.00262825	0.0305211	0.0235879	TREM2/FCGR2B	2
BP	GO:0090026	positive regulation of monocyte chemotaxis	2/72	20/18800	0.00262825	0.0305211	0.0235879	CXCL10/PLA2G7	2
BP	GO:0097062	dendritic spine maintenance	2/72	20/18800	0.00262825	0.0305211	0.0235879	TREM2/FCGR2B	2
BP	GO:1901361	organic cyclic compound catabolic process	7/72	494/18800	0.00280004	0.0323292	0.0249852	IDO1/APOBEC3B/SAMHD1/RNASE6/MLYCD/IL4I1/TDO2	7
BP	GO:0010878	cholesterol storage	2/72	21/18800	0.00289773	0.0332659	0.0257092	ABCG1/TREM2	2
BP	GO:0051251	positive regulation of lymphocyte activation	6/72	371/18800	0.00296393	0.0338326	0.0261471	BST1/CD38/CD28/IL12RB1/HLA-DQB1/IL4I1	6
BP	GO:0050848	regulation of calcium-mediated signaling	3/72	75/18800	0.0029853	0.033884	0.0261868	TREM2/TRAT1/BST1	3
BP	GO:0018108	peptidyl-tyrosine phosphorylation	6/72	373/18800	0.00304354	0.0341598	0.0264	TREM2/ITK/BST1/FCGR1A/CD300A/PBK	6
BP	GO:0034121	regulation of toll-like receptor signaling pathway	3/72	76/18800	0.00309952	0.0341598	0.0264	ESR1/TREM2/CD300A	3
BP	GO:0046434	organophosphate catabolic process	4/72	157/18800	0.00309968	0.0341598	0.0264	SAMHD1/IDH1/MLYCD/PLA2G7	4
BP	GO:0018212	peptidyl-tyrosine modification	6/72	376/18800	0.00316594	0.0341598	0.0264	TREM2/ITK/BST1/FCGR1A/CD300A/PBK	6
BP	GO:0010888	negative regulation of lipid storage	2/72	22/18800	0.00317963	0.0341598	0.0264	ABCG1/TREM2	2
BP	GO:0015874	norepinephrine transport	2/72	22/18800	0.00317963	0.0341598	0.0264	SLC22A3/ADORA3	2
BP	GO:0044546	NLRP3 inflammasome complex assembly	2/72	22/18800	0.00317963	0.0341598	0.0264	TREM2/AIM2	2
BP	GO:0045061	thymic T cell selection	2/72	22/18800	0.00317963	0.0341598	0.0264	CD3D/CD28	2
BP	GO:0050765	negative regulation of phagocytosis	2/72	22/18800	0.00317963	0.0341598	0.0264	FCGR2B/CD300A	2
BP	GO:0061042	vascular wound healing	2/72	22/18800	0.00317963	0.0341598	0.0264	CXCR4/MCAM	2
BP	GO:0033077	T cell differentiation in thymus	3/72	78/18800	0.00333593	0.0356484	0.0275504	BCL11B/CD3D/CD28	3
BP	GO:0051250	negative regulation of lymphocyte activation	4/72	161/18800	0.00339212	0.0360569	0.0278662	IDO1/FCGR2B/CD300A/IL4I1	4
BP	GO:0032693	negative regulation of interleukin-10 production	2/72	23/18800	0.00347385	0.0363488	0.0280917	IDO1/FCGR2B	2
BP	GO:0140632	inflammasome complex assembly	2/72	23/18800	0.00347385	0.0363488	0.0280917	TREM2/AIM2	2
BP	GO:1900120	regulation of receptor binding	2/72	23/18800	0.00347385	0.0363488	0.0280917	MMP9/LOX	2
BP	GO:0002200	somatic diversification of immune receptors	3/72	80/18800	0.00358313	0.0372979	0.0288253	SAMHD1/BCL11B/CD28	3
BP	GO:0002922	positive regulation of humoral immune response	2/72	24/18800	0.0037803	0.0389468	0.0300996	TREM2/FCGR2B	2
BP	GO:0050855	regulation of B cell receptor signaling pathway	2/72	24/18800	0.0037803	0.0389468	0.0300996	FCGR2B/CD300A	2
BP	GO:0033273	response to vitamin	3/72	83/18800	0.00397445	0.0407381	0.0314839	CXCL10/FOLR2/OTC	3
BP	GO:0002438	acute inflammatory response to antigenic stimulus	2/72	25/18800	0.00409889	0.0413802	0.0319802	FCGR1A/FCGR2B	2
BP	GO:0098581	detection of external biotic stimulus	2/72	25/18800	0.00409889	0.0413802	0.0319802	TREM2/NLRC4	2
BP	GO:1903306	negative regulation of regulated secretory pathway	2/72	25/18800	0.00409889	0.0413802	0.0319802	FCGR2B/CD300A	2
BP	GO:0002407	dendritic cell chemotaxis	2/72	26/18800	0.0044295	0.0444944	0.0343869	CXCR4/SLAMF8	2
BP	GO:0042129	regulation of T cell proliferation	4/72	174/18800	0.0044715	0.0446927	0.0345403	IDO1/CD28/IL12RB1/IL4I1	4
BP	GO:0002221	pattern recognition receptor signaling pathway	4/72	176/18800	0.00465584	0.0460917	0.0356215	ESR1/CTSS/TREM2/CD300A	4
BP	GO:0002709	regulation of T cell mediated immunity	3/72	88/18800	0.00468259	0.0460917	0.0356215	IL12RB1/FCGR2B/IL4I1	3
BP	GO:0046849	bone remodeling	3/72	88/18800	0.00468259	0.0460917	0.0356215	ACP5/CTSK/CD38	3
BP	GO:0002366	leukocyte activation involved in immune response	5/72	285/18800	0.00472896	0.0460917	0.0356215	TREM2/CD28/IL12RB1/FCGR2B/CD300A	5
BP	GO:0006520	cellular amino acid metabolic process	5/72	285/18800	0.00472896	0.0460917	0.0356215	IDO1/GLUL/OTC/IL4I1/TDO2	5
BP	GO:0002710	negative regulation of T cell mediated immunity	2/72	27/18800	0.00477207	0.0460917	0.0356215	FCGR2B/IL4I1	2
BP	GO:0042537	benzene-containing compound metabolic process	2/72	27/18800	0.00477207	0.0460917	0.0356215	IDO1/TDO2	2
BP	GO:0042886	amide transport	5/72	287/18800	0.00486979	0.0468105	0.036177	PLTP/ABCG2/CD38/FOLR2/GLUL	5
BP	GO:0002263	cell activation involved in immune response	5/72	289/18800	0.00501358	0.0479632	0.0370678	TREM2/CD28/IL12RB1/FCGR2B/CD300A	5
BP	GO:0045619	regulation of lymphocyte differentiation	4/72	181/18800	0.00513897	0.0489299	0.0378148	SLAMF8/CD28/IL12RB1/IL4I1	4
CC	GO:0009897	external side of plasma membrane	15/73	455/19594	1.03814e-10	1.7856e-08	1.44246e-08	ABCG1/ABCG2/CXCR4/CTSK/CXCL10/CD8A/CD3D/CXCR6/CD28/IL12RB1/FCGR2B/ITGA8/CSF2RA/MCAM/FOLR2	15
CC	GO:0001772	immunological synapse	3/73	44/19594	0.000588821	0.0487055	0.0393459	CD28/GZMA/IL4I1	3
CC	GO:0098802	plasma membrane signaling receptor complex	6/73	313/19594	0.00109843	0.0487055	0.0393459	TRAT1/CD8A/CD3D/IL12RB1/ITGA8/CSF2RA	6
CC	GO:1904724	tertiary granule lumen	3/73	55/19594	0.00113269	0.0487055	0.0393459	CTSS/MMP9/IDH1	3
MF	GO:0140375	immune receptor activity	7/70	148/18410	1.47725e-06	0.000397379	0.000286119	CXCR4/CXCR6/IL12RB1/FCGR1A/FCGR2B/HLA-DQB1/CSF2RA	7
MF	GO:0008429	phosphatidylethanolamine binding	3/70	10/18410	6.19783e-06	0.000833608	0.000600211	PLTP/TREM2/CD300A	3
MF	GO:0015026	coreceptor activity	4/70	47/18410	3.02138e-05	0.00270917	0.00195064	CXCR4/CD8A/CXCR6/CD28	4
MF	GO:0005518	collagen binding	4/70	68/18410	0.000129907	0.00873624	0.00629023	CTSK/CTSS/MMP9/LOX	4
MF	GO:0043177	organic acid binding	5/70	141/18410	0.000199167	0.00982918	0.00707716	HBG1/FOLR2/GLUL/OTC/TDO2	5
MF	GO:0001968	fibronectin binding	3/70	31/18410	0.000219238	0.00982918	0.00707716	CTSK/CTSS/IGFBP3	3
MF	GO:0004896	cytokine receptor activity	4/70	97/18410	0.000508776	0.017641	0.0127018	CXCR4/CXCR6/IL12RB1/CSF2RA	4
MF	GO:0004252	serine-type endopeptidase activity	5/70	174/18410	0.000524639	0.017641	0.0127018	CTSK/CTSS/MMP9/GZMA/GZMK	5
MF	GO:0019864	IgG binding	2/70	11/18410	0.000766652	0.0189898	0.013673	FCGR1A/FCGR2B	2
MF	GO:0008236	serine-type peptidase activity	5/70	191/18410	0.00079974	0.0189898	0.013673	CTSK/CTSS/MMP9/GZMA/GZMK	5
MF	GO:0008009	chemokine activity	3/70	49/18410	0.000855679	0.0189898	0.013673	CCL18/CXCL10/CCL14	3
MF	GO:0017171	serine hydrolase activity	5/70	195/18410	0.00087771	0.0189898	0.013673	CTSK/CTSS/MMP9/GZMA/GZMK	5
MF	GO:0008035	high-density lipoprotein particle binding	2/70	12/18410	0.000917723	0.0189898	0.013673	PLTP/TREM2	2
MF	GO:0016597	amino acid binding	3/70	56/18410	0.00126319	0.0242713	0.0174757	GLUL/OTC/TDO2	3
MF	GO:0016641	oxidoreductase activity, acting on the CH-NH2 group of donors, oxygen as acceptor	2/70	16/18410	0.00165226	0.0261446	0.0188245	LOX/IL4I1	2
MF	GO:0050135	NAD(P)+ nucleosidase activity	2/70	16/18410	0.00165226	0.0261446	0.0188245	BST1/CD38	2
MF	GO:0061809	NAD+ nucleotidase, cyclic ADP-ribose generating	2/70	16/18410	0.00165226	0.0261446	0.0188245	BST1/CD38	2
MF	GO:0008525	phosphatidylcholine transporter activity	2/70	17/18410	0.00186797	0.0279157	0.0200998	ABCG1/PLTP	2
MF	GO:0019955	cytokine binding	4/70	141/18410	0.00204401	0.0281954	0.0203011	CXCR4/CXCR6/IL12RB1/CSF2RA	4
MF	GO:0030169	low-density lipoprotein particle binding	2/70	18/18410	0.00209631	0.0281954	0.0203011	PLTP/TREM2	2
MF	GO:0042379	chemokine receptor binding	3/70	71/18410	0.00250077	0.0316749	0.0228064	CCL18/CXCL10/CCL14	3
MF	GO:0016638	oxidoreductase activity, acting on the CH-NH2 group of donors	2/70	20/18410	0.00259051	0.0316749	0.0228064	LOX/IL4I1	2
MF	GO:0042288	MHC class I protein binding	2/70	22/18410	0.0031341	0.0334127	0.0240576	CD8A/PILRA	2
MF	GO:0120020	cholesterol transfer activity	2/70	22/18410	0.0031341	0.0334127	0.0240576	ABCG1/PLTP	2
MF	GO:0016493	C-C chemokine receptor activity	2/70	23/18410	0.00342418	0.0334127	0.0240576	CXCR4/CXCR6	2
MF	GO:0016849	phosphorus-oxygen lyase activity	2/70	23/18410	0.00342418	0.0334127	0.0240576	BST1/CD38	2
MF	GO:0120015	sterol transfer activity	2/70	23/18410	0.00342418	0.0334127	0.0240576	ABCG1/PLTP	2
MF	GO:0016702	oxidoreductase activity, acting on single donors with incorporation of molecular oxygen, incorporation of two atoms of oxygen	2/70	24/18410	0.00372632	0.0334127	0.0240576	IDO1/TDO2	2
MF	GO:0019865	immunoglobulin binding	2/70	24/18410	0.00372632	0.0334127	0.0240576	FCGR1A/FCGR2B	2
MF	GO:0019957	C-C chemokine binding	2/70	24/18410	0.00372632	0.0334127	0.0240576	CXCR4/CXCR6	2
MF	GO:0016701	oxidoreductase activity, acting on single donors with incorporation of molecular oxygen	2/70	25/18410	0.00404043	0.0350605	0.0252441	IDO1/TDO2	2
MF	GO:0001637	G protein-coupled chemoattractant receptor activity	2/70	26/18410	0.00436642	0.035593	0.0256275	CXCR4/CXCR6	2
MF	GO:0004950	chemokine receptor activity	2/70	26/18410	0.00436642	0.035593	0.0256275	CXCR4/CXCR6	2
MF	GO:0003953	NAD+ nucleosidase activity	2/70	28/18410	0.00505367	0.0373478	0.026891	BST1/CD38	2
MF	GO:0072341	modified amino acid binding	3/70	93/18410	0.00535007	0.0373478	0.026891	TREM2/CD300A/FOLR2	3
MF	GO:0004693	cyclin-dependent protein serine/threonine kinase activity	2/70	29/18410	0.00541474	0.0373478	0.026891	CDK2/CDK8	2
MF	GO:0046625	sphingolipid binding	2/70	29/18410	0.00541474	0.0373478	0.026891	PLTP/SELL	2
MF	GO:0051861	glycolipid binding	2/70	29/18410	0.00541474	0.0373478	0.026891	TREM2/SELL	2
MF	GO:0097472	cyclin-dependent protein kinase activity	2/70	29/18410	0.00541474	0.0373478	0.026891	CDK2/CDK8	2
MF	GO:0004175	endopeptidase activity	6/70	432/18410	0.00596655	0.0395259	0.0284593	CTSK/CTSS/MMP9/ADAMDEC1/GZMA/GZMK	6
MF	GO:0071813	lipoprotein particle binding	2/70	31/18410	0.00617133	0.0395259	0.0284593	PLTP/TREM2	2
MF	GO:0071814	protein-lipid complex binding	2/70	31/18410	0.00617133	0.0395259	0.0284593	PLTP/TREM2	2
MF	GO:0019956	chemokine binding	2/70	33/18410	0.00697325	0.0436233	0.0314095	CXCR4/CXCR6	2
MF	GO:0015248	sterol transporter activity	2/70	36/18410	0.00825956	0.0483005	0.0347771	ABCG1/PLTP	2
MF	GO:0023023	MHC protein complex binding	2/70	36/18410	0.00825956	0.0483005	0.0347771	CD8A/HLA-DQB1	2
MF	GO:0043394	proteoglycan binding	2/70	36/18410	0.00825956	0.0483005	0.0347771	CTSK/CTSS	2
MF	GO:0005543	phospholipid binding	6/70	467/18410	0.00861019	0.0492796	0.0354821	ABCG1/PLTP/TREM2/CD300A/OTC/PLA2G7	6
CC: cellular component; MF: molecular function; KEGG: Kyoto Encyclopedia of Genes and Genomes

## Sheet: Table S3
Table S3. Results of KEGG pathway enrichment analysis of overlapping genes
ID	Description	GeneRatio	BgRatio	pvalue	p.adjust	qvalue	geneID	Count
hsa04640	Hematopoietic cell lineage	6/51	99/8191	3.10605e-05	0.00416211	0.00323683	CD8A/CD3D/CD38/FCGR1A/HLA-DQB1/CSF2RA	6
hsa04672	Intestinal immune network for IgA production	4/51	49/8191	0.00022975	0.0153932	0.0119712	CXCR4/CD28/TNFRSF17/HLA-DQB1	4
hsa04060	Cytokine-cytokine receptor interaction	8/51	295/8191	0.000425024	0.0189844	0.014764	CXCR4/CCL18/CXCL10/CCL14/CXCR6/IL12RB1/TNFRSF17/CSF2RA	8
hsa04380	Osteoclast differentiation	5/51	128/8191	0.0011384	0.030788	0.0239436	ACP5/CTSK/TREM2/FCGR1A/FCGR2B	5
hsa04062	Chemokine signaling pathway	6/51	192/8191	0.00114881	0.030788	0.0239436	CXCR4/CCL18/CXCL10/ITK/CCL14/CXCR6	6
hsa00380	Tryptophan metabolism	3/51	42/8191	0.00220029	0.0469236	0.0364921	IDO1/IL4I1/TDO2	3
hsa05323	Rheumatoid arthritis	4/51	93/8191	0.00258905	0.0469236	0.0364921	ACP5/CTSK/CD28/HLA-DQB1	4
hsa04514	Cell adhesion molecules	5/51	157/8191	0.00280141	0.0469236	0.0364921	CD8A/CD28/SELL/ITGA8/HLA-DQB1	5
hsa04061	Viral protein interaction with cytokine and cytokine receptor	4/51	100/8191	0.00336789	0.0501441	0.0389966	CXCR4/CCL18/CXCL10/CCL14	4
hsa04660	T cell receptor signaling pathway	4/51	104/8191	0.00387794	0.0519644	0.0404122	CD8A/CD3D/ITK/CD28	4
hsa03250	Viral life cycle - HIV-1	3/51	63/8191	0.00694498	0.0846025	0.0657946	CXCR4/APOBEC3B/SAMHD1	3
hsa00220	Arginine biosynthesis	2/51	22/8191	0.00810867	0.0905468	0.0704174	GLUL/OTC	2
hsa05162	Measles	4/51	139/8191	0.010712	0.107289	0.0834376	CD3D/CD28/FCGR2B/CDK2	4
hsa01230	Biosynthesis of amino acids	3/51	75/8191	0.0112093	0.107289	0.0834376	IDH1/GLUL/OTC	3
hsa04612	Antigen processing and presentation	3/51	78/8191	0.0124655	0.111358	0.0866023	CTSS/CD8A/HLA-DQB1	3
hsa04145	Phagosome	4/51	152/8191	0.0144955	0.116609	0.0906856	CTSS/FCGR1A/FCGR2B/HLA-DQB1	4
hsa01523	Antifolate resistance	2/51	30/8191	0.0147937	0.116609	0.0906856	ABCG2/FOLR2	2
hsa04658	Th1 and Th2 cell differentiation	3/51	92/8191	0.0193668	0.134963	0.104959	CD3D/IL12RB1/HLA-DQB1	3
hsa00760	Nicotinate and nicotinamide metabolism	2/51	36/8191	0.020924	0.134963	0.104959	BST1/CD38	2
hsa05150	Staphylococcus aureus infection	3/51	96/8191	0.0216573	0.134963	0.104959	FCGR1A/FCGR2B/HLA-DQB1	3
hsa00250	Alanine, aspartate and glutamate metabolism	2/51	37/8191	0.0220327	0.134963	0.104959	GLUL/IL4I1	2
hsa05330	Allograft rejection	2/51	38/8191	0.0231653	0.134963	0.104959	CD28/HLA-DQB1	2
hsa05340	Primary immunodeficiency	2/51	38/8191	0.0231653	0.134963	0.104959	CD8A/CD3D	2
hsa05152	Tuberculosis	4/51	180/8191	0.0252759	0.141124	0.10975	CTSS/FCGR1A/FCGR2B/HLA-DQB1	4
hsa05332	Graft-versus-host disease	2/51	42/8191	0.0279288	0.145836	0.113415	CD28/HLA-DQB1	2
hsa04940	Type I diabetes mellitus	2/51	43/8191	0.0291763	0.145836	0.113415	CD28/HLA-DQB1	2
hsa04659	Th17 cell differentiation	3/51	108/8191	0.0293849	0.145836	0.113415	CD3D/IL12RB1/HLA-DQB1	3
hsa05202	Transcriptional misregulation in cancer	4/51	193/8191	0.0315789	0.146647	0.114046	MMP9/BCL11B/FCGR1A/IGFBP3	4
hsa02010	ABC transporters	2/51	45/8191	0.031737	0.146647	0.114046	ABCG1/ABCG2	2
hsa04670	Leukocyte transendothelial migration	3/51	114/8191	0.0337288	0.150656	0.117163	CXCR4/MMP9/ITK	3
hsa05169	Epstein-Barr virus infection	4/51	202/8191	0.0364419	0.157523	0.122504	CXCL10/CD3D/HLA-DQB1/CDK2	4
hsa05170	Human immunodeficiency virus 1 infection	4/51	212/8191	0.0423301	0.173843	0.135196	CXCR4/APOBEC3B/SAMHD1/CD3D	4
hsa05320	Autoimmune thyroid disease	2/51	53/8191	0.0428121	0.173843	0.135196	CD28/HLA-DQB1	2
hsa04142	Lysosome	3/51	132/8191	0.0486473	0.186569	0.145093	ACP5/CTSK/CTSS	3
hsa05166	Human T-cell leukemia virus 1 infection	4/51	222/8191	0.0487308	0.186569	0.145093	CD3D/HLA-DQB1/CDK2/MAD2L1	4

## Sheet: Table S4
Table S4. Model prediction results of GSE76925
variable	permutation	dropout_loss	label
FIGF	0	0.377735	RF
GOLGA8A	0	0.377782	RF
CDK8	0	0.377845	RF
SLAMF8	0	0.377867	RF
ZNF738	0	0.377869	RF
ZNF223	0	0.377915	RF
SHISA2	0	0.377923	RF
SIGLEC7	0	0.377991	RF
CD8A	0	0.378122	RF
APOBEC3B	0	0.378199	RF
TNFRSF17	0	0.378373	RF
MMP9	0	0.378392	RF
PLA2G7	0	0.378455	RF
BCL11B	0	0.378587	RF
CD3D	0	0.378631	RF
PNOC	0	0.378715	RF
OLFM4	0	0.378749	RF
CHRDL2	0	0.378795	RF
PTGR2	0	0.380012	RF
SLC22A15	0	0.380041	RF
CD38	0	0.300724	SVM
NPL	0	0.300844	SVM
ZNF223	0	0.301094	SVM
ARL4A	0	0.301193	SVM
SLC10A4	0	0.301232	SVM
CCL14	0	0.301293	SVM
PLA2G7	0	0.301341	SVM
IP6K3	0	0.301536	SVM
KCNJ2	0	0.301842	SVM
SHISA2	0	0.30251	SVM
ADAM28	0	0.302734	SVM
APOBEC3B	0	0.302759	SVM
CTSK	0	0.302969	SVM
ITGA8	0	0.303092	SVM
CLC	0	0.30325	SVM
HLA_DQB1	0	0.304071	SVM
MMP9	0	0.304108	SVM
PTGR2	0	0.304355	SVM
DNAJC3	0	0.305602	SVM
SLC22A15	0	0.308003	SVM
PSPH	0	0.313511	XGB
SIGLEC7	0	0.313523	XGB
IGFBP3	0	0.313853	XGB
CEP55	0	0.314003	XGB
TREM1	0	0.314102	XGB
CDK2	0	0.31411	XGB
TREM2	0	0.314226	XGB
CD38	0	0.315162	XGB
TDO2	0	0.315262	XGB
FCGR1A	0	0.317244	XGB
CLC	0	0.317488	XGB
SIDT1	0	0.318083	XGB
CDKAL1	0	0.318409	XGB
GOLGA8A	0	0.319995	XGB
IL12RB1	0	0.320253	XGB
PLA1A	0	0.321676	XGB
FIGF	0	0.327486	XGB
KCNJ2	0	0.328679	XGB
OLFM4	0	0.331197	XGB
SLC22A15	0	0.355265	XGB
RF: random forest; SVM: support vector machine; XGB: extreme gradient boosting

## Sheet: Table S5
Table S5. Model prediction results of GSE79768
variable	permutation	dropout_loss	label
PLA2G7	0	0.395104	RF
PDE1A	0	0.39512	RF
CDKN3	0	0.395336	RF
ACP5	0	0.395356	RF
MS4A4A	0	0.395605	RF
MAD2L1	0	0.395723	RF
APOBEC3B	0	0.396033	RF
LMOD3	0	0.396119	RF
CXCR4	0	0.396727	RF
DEFA1	0	0.396748	RF
BTG2	0	0.397003	RF
DNAJC3	0	0.397049	RF
SAMHD1	0	0.397233	RF
SLC25A40	0	0.398118	RF
RGS18	0	0.398915	RF
CSF2RA	0	0.399047	RF
CDK8	0	0.400654	RF
LAIR2	0	0.401881	RF
SLC22A15	0	0.403008	RF
GK	0	0.40524	RF
ABCG1	0	0.270865	SVM
GK	0	0.270969	SVM
MPEG1	0	0.270971	SVM
SIGLEC7	0	0.272101	SVM
HIST1H4H	0	0.273153	SVM
SAMHD1	0	0.27361	SVM
PTGR2	0	0.274469	SVM
TNFRSF17	0	0.274526	SVM
PHACTR3	0	0.274962	SVM
CSF2RA	0	0.275117	SVM
DNAJC3	0	0.275172	SVM
NAPSB	0	0.278672	SVM
CDK8	0	0.279612	SVM
RGS18	0	0.279731	SVM
PILRA	0	0.280171	SVM
SLC22A15	0	0.281824	SVM
ARL4A	0	0.28261	SVM
LAIR2	0	0.284907	SVM
DEFA1	0	0.288441	SVM
LMOD3	0	0.292446	SVM
ADORA3	0	0.211837	XGB
CXCR6	0	0.211837	XGB
CCL18	0	0.211837	XGB
ADAMDEC1	0	0.211837	XGB
CXCR4	0	0.211837	XGB
MMP9	0	0.211837	XGB
TNFRSF17	0	0.211837	XGB
SCRG1	0	0.211837	XGB
HBG1	0	0.211837	XGB
HLA_DQB1	0	0.211837	XGB
DEFA1	0	0.211837	XGB
Type	0	0.211837	XGB
FAM65B	0	0.212201	XGB
PILRA	0	0.223842	XGB
CDK8	0	0.225914	XGB
RGS18	0	0.231646	XGB
SAMHD1	0	0.237673	XGB
LMOD3	0	0.243161	XGB
CSF2RA	0	0.285193	XGB
SLC22A15	0	0.348278	XGB
RF: random forest; SVM: support vector machine; XGB: extreme gradient boosting

## Sheet: Table S6
Table S6. Immune cell infiltration analysis of GSE79768
id	B cells naive	B cells memory	Plasma cells	T cells CD8	T cells CD4 naive	T cells CD4 memory resting	T cells CD4 memory activated	T cells follicular helper	T cells gamma delta	NK cells resting	NK cells activated	Monocytes	Macrophages M0	Macrophages M1	Macrophages M2	Dendritic cells resting	Dendritic cells activated	Mast cells resting	Mast cells activated	Neutrophils
GSM2040793_con	0.00779227	0.00771441	0	0.0177808	0.0599952	0.167806	0	0	0	0.042982	0.0108533	0.134891	0.0105602	0.162678	0.190548	0.0412241	0	0.145174	0	0
GSM2040808_con	0.0131271	0	0	0	0	0.259106	0.0229178	0.0181387	0.0315533	0	0.0018181	0.222603	0	0.0524077	0.196406	0.0136897	0.0155674	0.138338	0.0143268	0
GSM2040810_con	0.00457382	0	0.0267683	0	0	0.210484	0.0740116	0.0053864	0	0.051101	0	0.0955886	0.0619329	0.0103559	0.148817	0.0028378	0.0340439	0.269734	0	0.00436503
GSM2040818_con	0.0246803	0	0	0.0310331	0	0.327677	0.0180884	0.0164463	0.0111337	0.0053143	0.0324717	0.110555	0.00916664	0.10058	0.108316	0.0219373	0.000411156	0.182189	0	0
GSM2040822_con	0.0150013	0	0	0.0179322	0	0.236903	0.0450569	0	0	0.0548231	0.0507706	0.201973	0.00825942	0.0245968	0.0628056	0.0096799	0.0580483	0.21415	0	0
GSM2040824_con	0.00225785	0	0.012794	0.0169383	0	0.114676	0.183347	0.0309303	0.0592458	0	0.0278911	0.00699706	0.0891357	0.229058	0.156344	0	0	0.0703851	0	0
GSM2040837_con	0	0.00633614	0.0239211	0	0	0.191154	0.071592	0	0.0610211	0.0665766	0	0.128186	0	0.0250735	0.103415	0	0.0319516	0.290772	0	0
GSM2040847_con	0.00697542	0.00129423	0	0	0	0.322109	0.0166731	0.00950286	0	0.0236838	0.00692823	0.0389486	0.0716522	0.00536482	0.254046	0	0.0867676	0.150267	0	0.00578751
GSM2040867_con	0.00146528	0	0.0106937	0	0	0.195024	0.00519996	0.00428622	0.0217355	0	0.00132364	0.109215	0	0.00188708	0.259169	0	0.0440709	0.341697	0	0.00423325
GSM2040878_con	0	0	0.131088	0.0150893	0.00739906	0.133913	0.0397491	0.027183	0.0635278	0.034138	0	0.0861633	0.0152078	0.00567979	0.163193	0.00262854	0.0120478	0.262992	0	0
GSM2040884_con	0.00155112	0	0.0139181	0.00246587	0	0.257258	0.0215098	0.00276403	0.0386662	0	0.00724601	0.0668876	0.0601687	0.00295391	0.1617	0	0.0715121	0.291398	0	0
GSM2040885_con	0.0167666	0	0.0172493	0	0	0.398693	0.0516307	0.0143394	0	0.0226492	0.039613	0.0508581	0	0.0348372	0.0995991	0	0.120675	0.108791	0.0109506	0.0133483
GSM2040886_con	0.014835	0	0.0385215	0	0	0.303179	0.0136305	0	0.0542254	0.010598	0.0180969	0.136787	0.0103138	0.0130233	0.0827144	0.00630285	0.0240863	0.207921	0	0.0657654
GSM2040887_con	0.00221697	0	0.0446917	0	0	0.224876	0.0408757	0.0032734	0.0673264	0.0246406	0	0.0954332	0	0.0251225	0.13944	0.0021734	0.0390013	0.290929	0	0
GSM2040889_con	0.00187564	0	0.0068363	0	0	0.24545	0.0175854	0.00386872	0.0140075	0.0170921	0	0.0370052	0.0530579	0.0104337	0.254378	0	0.0548746	0.283535	0	0
GSM2040890_con	0	0	0	0	0	0.33733	0.038627	0	0.0326337	0	0	0.140127	0	0.0298065	0.0990245	0	0.0442526	0.278199	0	0
GSM2040891_con	0.00159837	0	0.0135457	0	0	0.250576	0.0333145	0.0108275	0.0371482	0.0206547	0.000179792	0.1027	0.0263202	0.030543	0.217838	0	0.0734286	0.181325	0	0
GSM2040892_con	0.00243239	0	0.013337	0	0	0.304479	0.0224441	0.0116804	0.0235507	0.0588079	0.00785865	0.200274	0	0	0.0242153	0	0.150518	0	0.157258	0.0231445
GSM2040894_con	0.0187775	0	0.011583	0	0	0.192976	0.0941106	0	0.0697172	0	0.0232652	0.117763	0	0.0405146	0.190076	0	0.113982	0.0358466	0.0706866	0.0207022
GSM2040895_con	0	0	0.127074	0	0	0.18988	0.00666991	0.0159729	0.0329656	0	0.000427709	0.123411	0.0169788	0.0402353	0.15772	0	0.00991378	0.259808	0.0189425	0
GSM2040897_con	0	0.0259214	0.00781227	0.0162575	0	0.174852	0	0	0	0.011279	0	0.139241	0	0.00587648	0.308409	0.00505489	0.0496213	0.255675	0	0
GSM2040898_con	0.00338117	0	0.0262474	0	0	0.246102	0.0550928	0	0.0383631	0.0329665	0.0101851	0.109797	0	0.00303248	0.086914	0	0.0401718	0.253177	0.0694013	0.0251683
GSM2040899_con	0	0	0	0	0	0.101846	0.0616825	0	0.0849271	0.0288781	0	0.180152	0.0126112	0.00168028	0.0173198	0	0.088591	0	0.254334	0.167978
GSM2040902_con	0.0309331	0	0.01961	0	0	0.234331	0.0541059	0	0.0374205	0.00167771	0.0190733	0.164853	0	9.76e-05	0.133345	0	0.0675371	0.152161	0.0415203	0.0433345
GSM2040904_con	0.0177009	0	0	0	0	0.310597	0.00730712	0.0176651	0.018745	0	0.0533606	0.0526722	0.0263277	0.175251	0.0989191	0.0175753	0	0.203879	0	0
GSM2040905_con	0	0	0	0	0	0.172411	0.062613	0.0108082	0.00014756	0.0439946	0	0.0626002	0.0509476	0.0730676	0.481212	0.0130755	0	0.0291227	0	0
GSM2040906_con	0.000194344	0	0	0.00863735	0	0.175893	0.0194579	0.0143577	0.0707131	0.00176499	0.0079179	0.216933	0.0276902	0.0127153	0.149681	0	0.0595804	0.117523	0.088592	0.0283487
GSM2040917_con	0	0.00902614	0.0244442	0	0	0.239804	0.0848093	0	0.0376789	0.0480917	0	0.054378	0.0665352	0.0669516	0.2686	0.00217322	0	0.0975073	0	0
GSM2040921_con	0.00191282	0	0.00625662	0	0	0.186359	0.0333338	0.00314513	0.0393287	0	0.0384288	0.180351	0.00346809	0.00751838	0.172947	0	0.089479	0.237471	0	0
GSM2040922_con	0	0.0030125	0.0446966	0	0	0.141369	0.0131164	0.0303557	0.0328841	0.0160753	0	0.211294	0	0.0258526	0.0965538	0	0.0406964	0.126235	0.156303	0.0615562
GSM2040923_con	0.000480178	0	0.012693	0.0221958	0	0.11685	0	0.00581413	0.0310839	0	0.0143839	0.103291	0.0713146	0	0.274959	0	0.0428913	0.278368	0	0.025675
GSM2040925_con	0	0	0.000417842	0	0	0.137715	0.00985534	0.0140798	0.000457811	0.0436738	0	0.489218	0.0215828	0.0502699	0.118485	0	0	0	0.114245	0
GSM2040929_con	0	0	0.170848	0.00450864	0.0269242	0.0323943	0.017806	0.0709876	0.120909	0	0	0.068085	0	0.0221106	0.236529	0.0126662	0.00660912	0.189261	0	0.0203604
GSM2040799_treat	0.00163318	0	0.0415794	0	0	0.274914	0.0126632	0.0040651	0.0562871	0.0291246	0	0.0522257	0.135828	0.133106	0.114348	0.00975588	0.00485937	0.12961	0	0
GSM2040802_treat	0.013399	0	0	0.0121892	0	0.163702	0.0215848	0.034988	0	0.00810839	0.0158226	0.148222	0.242149	0.147796	0.101928	0.0409833	0	0.0491269	0	0
GSM2040803_treat	0.00197265	0	0	0	0	0.218124	0.083983	0.0252147	0.080826	0.0101611	0.00422823	0.117506	0.0653675	0.116571	0.102902	0.00475406	0.00299263	0.0833405	0.0820574	0
GSM2040805_treat	0	0.0034009	0.147778	0.00128023	0.0631619	0	0	0.136258	0.0782847	0	0.0090937	0.0283881	0.0364556	0.0474846	0.31197	0.0075654	0.0164708	0.112409	0	0
GSM2040806_treat	0.0103213	0	0.0350721	0.0346558	0.0231607	0.145967	0	0	0	0.0503286	0	0.0395343	0.203546	0.0134451	0.25221	0.0250522	0.00560939	0.161097	0	0
GSM2040807_treat	0	0	0	0	0	0.205343	0.00218742	0.0650256	0.040686	0.0311079	0	0.167533	0.000834772	0.0346702	0.141043	0.000793567	0.00809351	0.234712	0.0679705	0
GSM2040809_treat	0	0.007781	0.0832778	0	0	0.16239	0.0262527	0.088131	0.0732232	0	0	0.0385446	0.0399389	0.0564818	0.270513	0.00303201	0.00490426	0.14553	0	0
GSM2040811_treat	0	0	0.0709374	0	0.0472954	0.194385	0.141818	0.0555131	0.0559172	0	0	0.0990783	0.0738139	0.118665	0.0514941	0.0301306	0	0.060952	0	0
GSM2040812_treat	0.0172027	0	0.000419005	0.00199626	0	0.202303	0.0719979	0.0363195	0.055362	0	0.0170779	0.127649	0.00875139	0.108818	0.105411	0	0.0250808	0.209333	0	0.012278
GSM2040813_treat	0.00127682	0	0.00299672	0	0	0.236527	0.0432066	0.0551211	0.135716	0	0	0.0444294	0.0827417	0.0901936	0.116466	0.00728433	0	0.18404	0	0
GSM2040814_treat	0.0139411	0.0065624	0.00535305	0.0332628	0	0.225134	0	0.015101	0	0	0.00924495	0.100023	0.12281	0.0259613	0.136196	0.00824518	0.0367901	0.261375	0	0
GSM2040815_treat	0.0122127	0	0.0113123	0.00616576	0	0.170443	0.0281004	0.0227675	0.0468451	0	0.0683813	0.254081	0.049643	0.0527143	0.0197557	0.0154164	0.0225234	0.14452	0.075118	0
GSM2040816_treat	0	0	0	0	0	0.25308	0.0261638	0.00349128	0.0600358	0	0.0029312	0.0741292	0.0514971	0.0315176	0.225676	0.00530717	0.0129029	0.253268	0	0
GSM2040817_treat	0.00866869	0	0.00441172	0	0	0.222203	0.0812579	0.0189681	0.0740825	0.0366361	0	0.127413	0.083068	0.0106219	0.134198	0	0.0222372	0.174393	0.0018401	0
GSM2040819_treat	0.00124397	0	0.0271586	0.00553663	0	0.191393	0.0457313	0.000544121	0.039454	0.0181827	0	0.00742743	0.103993	0.0787899	0.215231	0.00701519	0	0.254518	0	0.00378162
GSM2040820_treat	0.00988188	0	0.019072	0	0	0.305174	0.0134938	0	0.0897809	0	0.0606249	0.217816	0.0214535	0.00205461	0.00477967	0	0.0523182	0.20355	0	0
GSM2040821_treat	0.0121087	0	0	0	0	0.25916	0	0.0170516	0	0.0291448	0.0889368	0.173892	0.0752266	0.0138701	0.114523	0	0.142399	0.0302843	0.0434024	0
GSM2040823_treat	0	0.0288472	0.129884	0	0	0.207544	0.0199735	0.0277279	0.0772333	0	8.73e-05	0.0973909	0.0634894	0.0174175	0.123968	0	0.00219748	0.201124	0.00311584	0
GSM2040825_treat	0.000245034	0.000101937	0.0312943	0	0.0578562	0.109594	0	0.0509666	0.0484627	0	0.056098	0.0752931	0.0918857	0.040032	0.227537	0.00645058	0	0.204183	0	0
GSM2040826_treat	0	0	0.0251812	0.00803239	0	0.156897	0.149798	0.055396	0.0695236	0.0130057	0	0.0792906	0.0376816	0.191617	0.0884015	0	0	0.125175	0	0
GSM2040828_treat	0.00362447	0	0.0316277	0	0	0.205168	0.0520126	0.00214096	0.0749865	0	0	0.0837936	0.017937	0.0339346	0.263449	0	0.0252953	0.202575	0	0.00345521
GSM2040829_treat	0.000531369	0	0.00479359	0	0	0.220772	0.0232883	0	0.000537095	0.0198752	0	0.13544	0.0344583	0.0130236	0.374228	0	0.0280911	0.109198	0.0291373	0.0066266
GSM2040830_treat	0.0136741	0	0.0450431	0	0	0.254502	0	0.0166776	0.120746	0	0	0.13574	0	0.0129405	0.140364	0	0.0550204	0.0895827	0.0834167	0.0322929
GSM2040831_treat	0	0.0012885	0.0036344	0	0	0.26866	0.0400174	0.0293394	0.00253427	0.071023	0	0.109072	0.0775774	0.0399921	0.0741517	0	0.0420874	0.226369	0	0.0142523
GSM2040832_treat	0.00188045	0	0.0257471	0	0	0.20777	0.0234974	0.0840121	0.115468	0	0.0043175	0.0433601	0.0548988	0.0969688	0.0882545	0.0173911	0	0.236434	0	0
GSM2040833_treat	0.00940347	0	0.02244	0.0128056	0	0.367158	0	0	0	0.0322915	0.0407508	0.120678	0.0238044	0	0.0866419	0	0.0952714	0.157292	0	0.0314632
GSM2040834_treat	0.013593	0	0	0.00792618	0	0.248554	0	0.0154644	0.00999668	0.013073	0.0361033	0.0473198	0.227156	0.0428997	0.0872045	0	0	0.25071	0	0
GSM2040835_treat	0.000193998	0	0.0802774	0.0123876	0	0.129552	0.0159159	0.00235166	0.0677397	0.00980053	0	0.0655888	0.0672903	0.0281501	0.27828	0.00141213	0.00535436	0.235706	0	0
GSM2040836_treat	0	0.0285721	0	0.0182116	0	0.230405	0	0.0151512	0	0	0.0328564	0.0803294	0.0940013	0.0118414	0.174942	0	0.0735726	0.240118	0	0
GSM2040838_treat	0.00487434	0	0.00849741	0	0	0.293314	0.0464993	0.0105635	0.0361535	0.0675501	0	0.0540855	0.00162837	0.022612	0.151617	0.00243081	0.0271242	0.267928	0	0.0051228
GSM2040839_treat	0	0.00893214	0	0	0	0.161842	0.00592294	0.0001163	0.00800141	0.0334946	0	0.191189	0.12206	0.00343484	0.157298	0.0160854	0.051801	0.166213	0.0523381	0.0212713
GSM2040840_treat	0	0.00028	0.0476258	0	0.0597765	0.1782	0	0.0292757	0.132201	0	0.0319561	0.123139	0.0105622	0.0514333	0.111255	0	0.0573785	0.160335	0.00658226	0
GSM2040842_treat	0	0	0.028439	0.0322894	0	0.228023	0	0	0.0118476	0	0.0352498	0.383852	0.0588267	0.0143471	0.0120706	0	0.0637567	0.131298	0	0
GSM2040843_treat	0	0.0262709	0.0879795	0.0193166	0	0.150209	0.0597648	0.0418766	0.0672761	0	0.0239996	0.120701	0.0312958	0.00806696	0.222391	0	0.0282389	0.096581	0.0160318	0
GSM2040844_treat	0	0.0361606	0.115425	0	0	0.211784	0.0447792	0.0333768	0.123692	0.00129097	0	0.103331	0.0469873	0.0389229	0.088532	0	0.00754962	0.148168	0	0
GSM2040845_treat	0	0	0.0216343	0	0.00849313	0.212785	0.0136343	0	0.0650538	0	0.0190799	0.223403	0.0223972	0.0762319	0.075034	0.00301111	0	0.252857	0.00442549	0.00195897
GSM2040846_treat	0	0	0.00639864	0	0	0.180449	0.0229232	0	0.0586249	0	0	0.0113153	0.117961	0.0311457	0.245376	0.00594026	0	0.319865	0	0
GSM2040848_treat	0.000102213	0	0.0111269	0.00450785	0	0.191414	0.0528093	0.0371871	0.0818609	0.0525456	0	0.013305	0.169064	0.0921209	0.223013	0.0112832	0	0.0497845	0.00987526	0
GSM2040849_treat	0	0	0.0804021	0.0163507	0	0.224221	0.061018	0.000548107	0.149535	0	0	0.00721252	0.0752352	0.0928629	0.239207	0	0	0.0534077	0	0
GSM2040850_treat	0.0124207	0	0	0.0176747	0.00171255	0.137279	0	0.0311805	0.00185168	0	0.0584987	0.0628537	0.0942118	0.0628195	0.138776	0.0230627	0.0101041	0.347555	0	0
GSM2040851_treat	0	0.00386767	0.0345202	0.0192154	0.0201099	0.126788	0.0442285	0	0.00944393	0.124894	0	0.0826103	0.169271	0.0186137	0.147944	0	0.0501721	0.148322	0	0
GSM2040854_treat	0.00224078	0	0.0549557	0.0112516	0.020745	0.129119	0.0675156	0.0320893	0.0498273	0	0	0.0206863	0.0704334	0.167942	0.161249	0.0126582	0	0.199287	0	0
GSM2040855_treat	0.0128638	0	0	0.0243876	0	0.340429	0.0063133	0.00522841	0	0.00139301	0.02119	0.0881161	0	0.0305209	0.150911	0.0186062	0.0247241	0.275316	0	0
GSM2040856_treat	0.00260903	0	0.0210773	0.0229764	0	0.176409	0.0108924	0.0137254	0.0964472	0.00612091	0	0.0220785	0.0678548	0.100026	0.354254	0.00883146	0	0.0966974	0	0
GSM2040857_treat	0.0158813	0	0.0333335	0.0242044	0	0.220613	0	0.014563	0.0399512	0.0297681	0.0502331	0.102208	0.018163	0.0350622	0.151296	0.0192122	0.023064	0.222448	0	0
GSM2040858_treat	0	0	0	0.0087361	0.000759255	0.274274	0.0417722	0	0.000372039	0.0417385	0.00590391	0.13775	0.105934	0.0162086	0.0354826	0.00928239	0.0310572	0.262927	0	0.027801
GSM2040859_treat	0	0	0.0061554	0.00467537	0	0.170352	0.036825	0.0507604	0.055897	0.025688	0	0.0166989	0.179652	0.0412949	0.331516	0.00216704	0	0.0783186	0	0
GSM2040861_treat	0	0.0269128	0.0929628	0.0530872	0	0.147789	0.0167393	0.0135316	0.0412523	0	0.00781907	0.0907051	0	0.0452493	0.227499	0.020485	0	0.214958	0	0.00100827
GSM2040862_treat	0.000333868	0	0.026232	0	0	0.210162	0	0.00642467	0.0420124	0	0.0225008	0.153064	0	0.0328039	0.188626	0	0.0229758	0.291071	0.00343961	0.000354748
GSM2040863_treat	0.00180715	0	0.0349632	0.00181807	0	0.177055	0	0.0166948	0.0584	0	0.00201134	0.101367	0.0153893	0.0626609	0.196371	0.0169412	0.000671038	0.31385	0	0
GSM2040864_treat	0	0.0231048	0.0593304	0.048181	0.00100695	0.227926	0	0	0.00616941	0.0166623	0	0.0461635	0.0559264	0.0313882	0.0592512	0.016967	0.0308879	0.377035	0	0
GSM2040865_treat	0.0225021	0	0.0131679	0.0252536	0	0.239734	0.0198799	0	0.0271012	0.0162292	0	0.0413951	0.0545018	0.0250162	0.144219	0.0263985	0.00698516	0.337616	0	0
GSM2040866_treat	0.0129356	0	0	0.0423075	0	0.24098	0	0	0	0.0364516	0.0261056	0.0628975	0.0915526	0.0401017	0.0876884	0.0203438	0	0.338636	0	0
GSM2040868_treat	0.00209847	0	0	0.0021411	0	0.323367	0.0249265	0.00663433	0.12283	0.0212377	0	0	0.253987	0.140317	0.0370569	0.00677628	0	0.0205152	0.0381122	0
GSM2040869_treat	0	0	0.0604953	0	0	0.22631	0.0360535	0	0.103915	0	0	0.111605	0.0143752	0.0378199	0.0872012	0	0.0198457	0.278755	0	0.0236238
GSM2040870_treat	0.0111276	0	0	0.00400006	0	0.285903	0.00311006	0	0	0	0.0377739	0.145331	0.0703894	0.0103107	0.119517	0.00435832	0.0730285	0.23515	0	0
GSM2040871_treat	0.016382	0	0.0331676	0.0110778	0	0.274996	0.106503	0	0.019352	0.0226349	0.0311467	0.116427	0.00992662	0.0200309	0.0947595	0	0.0756392	0.165781	0	0.00217521
GSM2040872_treat	0.00981504	0	0.00428646	0.0135666	0	0.180234	0.0111665	0.00925663	0	0	0.0381851	0.476049	0.0563579	0.0116278	0.0108532	0	0.0752	0.0634492	0.039953	0
GSM2040873_treat	0	0.00469117	0.14359	0.00560208	0	0.157227	0.0281953	0.0434435	0.13025	0	0.0200895	0.113541	0.0321933	0.0431669	0.127181	0	0	0.15083	0	0
GSM2040874_treat	0	0.0534703	0.0221866	0.0323744	0	0.167342	0.00427305	0	0.00775844	0	0.0195809	0.0727281	0.0605817	0.00920286	0.234509	0.0102814	0.038651	0.267061	0	0
GSM2040875_treat	0	0	0.0523097	0.0474235	0.011763	0.203566	0	0	0.00363202	0.0221241	0	0.0517037	0.0292035	0.0330893	0.126202	0.0211447	0.0127342	0.385104	0	0
GSM2040876_treat	0.0195343	0	0.06569	0.0509147	0.0261399	0.156218	0	2.89e-06	0.0180012	0	0.00751699	0.0564339	0.0610404	0.0289433	0.123485	0.0241909	0.00814304	0.353745	0	0
GSM2040877_treat	0.00234575	0	0.0336114	0.0192422	0	0.130513	0	0.0357083	0.0152182	0.00912732	0	0.100253	0	0.0478078	0.231609	0	0	0.368489	0.00607483	0
GSM2040880_treat	0.00443942	0	0.0102554	0.0301671	0	0.0797644	0.0584931	0.0353274	0.0920281	0	0.00885322	0.0605836	0.148907	0.136842	0.225992	0.0138909	0	0.0944563	0	0
GSM2040881_treat	0.00116266	0	0.037805	0	0.0307628	0.15842	0.074403	0.0130607	0.068948	0.0638976	0	0.039855	0.105397	0.0450068	0.189466	0	0.0224357	0.142748	0	0.00663193
GSM2040882_treat	0.0124652	0	0.00548262	0.0236296	0	0.222656	0.013381	0	0	0.0456502	0.0134276	0.186455	0.0397739	0.00096158	0.0773757	0	0.0481537	0.285444	0.0121254	0.0130185
GSM2040883_treat	0.00254068	0	0.0605908	0.0282627	0	0.163703	0.0326966	0.0369461	0.0835508	0.04565	0.00920612	0.098939	0	0.0849905	0.132542	0.00400408	0	0.216377	0	0
GSM2040893_treat	0.000564385	0.000891868	0	0	0	0.16216	0.00591455	0.00793907	0.00271535	0.0311918	0	0.0946974	0.0787556	0	0.254852	0	0.0661664	0.259388	0	0.034764
GSM2040896_treat	0	0.0491407	0	0	0	0.225959	0.0096504	0.0142296	0.00881976	0	0.0509931	0.186143	0.109128	0.00365601	0.166625	0.0171558	0.091322	0.0671786	0	0
GSM2040900_treat	0.00297384	0	0.0187707	0	0	0.367034	0.0402643	0	0.0751925	0.0396772	0	0.0174087	0.0268213	0.0984175	0.140292	0.0204874	0	0.152661	0	0
GSM2040901_treat	0.00373459	0	0.0233674	0	0	0.292998	0	0.00494304	0.00995173	0.0255629	0.0165972	0.0735236	0	0.089279	0.307307	0	0.00270406	0.0633458	0.072801	0.0138855
GSM2040908_treat	0	0	0.0226427	0	0	0.214157	0.00745034	0.00604896	0.00525394	0.0356941	0.0106504	0.047279	0	0.0253671	0.435537	0	0.0441652	0.101274	0.0326725	0.011807
GSM2040909_treat	0.0144912	0	0	0.0469031	0	0.174606	0.0150466	0	0	0	0.0550513	0.129674	0	0.00447416	0.203654	0.027584	0.0859715	0.0404251	0.165023	0.0370966
GSM2040910_treat	0	0	0.061054	0.0127984	0	0.103589	0.0591395	0.0497725	0.0978342	0.0144569	0	0.0890018	0	0.0823909	0.177046	0.0162417	0	0.23495	0.00172492	0
GSM2040911_treat	0.0466606	0	0.0522723	0.0153454	0.135037	0.0517017	0.0667074	0.076904	0.155357	0	0	0	0.182053	0.0669057	0.118852	0.0171403	0	0.0150633	0	0
GSM2040912_treat	0	0.00208522	0.161238	0.00183022	0.0326853	0.0898197	0	0.0272004	0.14815	0	0	0.0900369	0.000593433	0.00910193	0.232608	0	0.00394334	0	0.193111	0.00759529
GSM2040913_treat	0	0.00553701	0.220338	0.0352591	0	0.0935848	0.0105115	0.0197374	0.0240335	0.0341305	0	0.0968665	0.0882188	0.00740048	0.183842	0	0.0133157	0.164712	0	0.00251254
GSM2040914_treat	0	0.00219587	0.0543028	0	0	0.180781	0.0372077	0.0210594	0.130092	0	0	0.0532163	0.0454469	0.0327552	0.200538	0.0136396	0.00430497	0.222587	0	0.00187294
GSM2040915_treat	0	0.000124392	0.0325385	0.00865453	0	0.163452	0.0173285	0.0452402	0.0862353	0	0	0.0629886	0.003778	0.0327614	0.202122	0.00742787	0	0.335908	0	0.00144028
GSM2040916_treat	0.00252086	0	0.0833352	0.0446037	0.0432037	0.0889516	0.0136261	0.0496687	0.21154	0	0	0.086854	0	0.0802873	0.138174	0.0100817	0	0.147153	0	0
GSM2040919_treat	0	0.0124925	0.00432509	0.00305474	0	0.135971	0.0656942	0.0336071	0.0541399	0.00961392	0	0.0386411	0.238388	0.0552362	0.192053	0.00914084	0	0.147642	0	0
GSM2040920_treat	0.011706	0	0.0181302	0	0	0.232465	0.0795022	0.00538957	0.0412433	0.0485653	0.00715653	0.105598	0	0.0330068	0.0941893	0	0.0950239	0.148508	0.018792	0.060724
GSM2040926_treat	0	0	0	0.0471065	0	0.277365	0.0178334	0	0	0.0430668	0.0201736	0.183668	0	0.0134881	0.143224	0.0160154	0.0200447	0.218015	0	0
GSM2040927_treat	0	0.00886494	0.0685656	0.00747416	0.0516027	0.0707094	0.0599164	0	0.078063	0.0441698	0	0.028546	0.0269598	0.0102038	0.144875	0	0.0384278	0.361622	0	0
GSM2040928_treat	0	0	0.00185283	0	0	0.209703	0.0164385	0.0169825	0.127445	0	0.0117991	0.0997332	0.0116915	0.0527934	0.178407	0.00299771	0.0160934	0.24418	0	0.00988406
GSM2040930_treat	0.00306607	0	0.0255211	0.00569455	0	0.132851	0.0159095	0.00713035	0.0776942	0.00473795	0	0.0743371	0.0509968	0.0165418	0.197019	0	0.0487873	0.295226	0	0.0444866
GSM2040931_treat	0.0158372	0	0.044407	0.00371205	0	0.249659	0.034496	0.0525217	0.0575082	0	0.0187094	0.0455694	0.0542115	0.102284	0.0976875	0.039133	0	0.184265	0	0
GSM2040932_treat	0	0	0.145627	0	0.0101038	0.132658	0.0103846	0.0251087	0.112436	0	0	0.0294211	0	0.0209791	0.312108	0	0.0100641	0.144596	0.0067689	0.0397453
GSM2040933_treat	0	0	0.0133373	0	0	0.133799	0	0.0529394	0.134137	0	0.00797507	0.187471	0	0.0120501	0.199128	0.00431788	0.0329629	0.175207	0.0398084	0.00686719
GSM2040934_treat	0.00225384	0	0.00476091	0.0141642	0	0.199822	0.0905351	0	0.0683858	0.0544326	0	0.0614296	0.147782	0.102283	0.19678	0.00339374	0	0.0539775	0	0
GSM2040935_treat	0.00164938	0	0.0223953	0.0160526	0	0.139152	0.0311387	0.00531139	0.0620718	0	0.0197775	0.228012	0.0272523	0.0347734	0.214055	0.00208741	0.0209367	0.0866841	0.0766199	0.0120298
GSM2040936_treat	0	0	0.0673173	0.0172887	0	0.213724	0.0483145	0	0.0817765	0.00581539	0	0	0.0251859	0.0454381	0.386362	0.00293208	0.0122023	0.0936437	0	0
GSM2040937_treat	0	0.0113641	0.0465689	0.0335821	0.0319024	0.0540072	0.0272605	0.0161093	0.148339	0	0.00604542	0.0724398	0.0510264	0.116173	0.103923	0.0225535	0	0.258705	0	0
GSM2040938_treat	0.00146368	0	0.014601	0.0361936	0.0185	0.0948031	0.0388494	0.0261002	0.126907	0.0213569	0	0.0326516	0.100742	0.0476777	0.321455	0.00636271	0	0.112336	0	0
GSM2040939_treat	0	0	0.063452	0.0285217	0	0.174678	0.0191096	0.0117735	0.0806106	0.0308548	0	0.0597863	0.0835552	0.0348405	0.29154	0.000815926	0	0.120461	0	0
GSM2040940_treat	0.0173998	0	0.00159975	0.0244607	0	0.223139	0	0	0.0286032	0	0.0531034	0.155553	0.0265516	0.0321431	0.125187	0.0129912	0.036367	0.262901	0	0
GSM2040941_treat	0.00118247	0	0.0655639	0.00808388	0	0.195778	0.0191647	0.0250662	0.142435	0.0317114	0	0.0731896	0.0139148	0.065881	0.19174	0.0205803	0	0.145709	0	0
GSM2040942_treat	0	0.00727321	0.014168	0	0.0385694	0.145643	0.0717959	0	0.0502483	0.0825308	0	0.177581	0	0.0668093	0.086944	0	0	0.258437	0	0
